# Supplementary material for: 4D printed deformation labels with machine learning for monitoring and preservation of respiring climacteric fruits
Source: Nat Commun. 2025 Nov 21;16:11525. doi: 10.1038/s41467-025-66554-6 (PMC12749378; doi:10.1038/s41467-025-66554-6)
Supplement: Supplementary file 4 — Supplementary Code [file 41467_2025_66554_MOESM4_ESM.zip]

Archive with 10 entries (9 files):
- Supplementary Code/
- Supplementary Code/Code-classification.pdf
- Supplementary Code/Code-eval.pdf
- Supplementary Code/Code-Ghostnet.pdf
- Supplementary Code/Code-Mobilenet.pdf
- Supplementary Code/Code-README.pdf
- Supplementary Code/Code-requirements.pdf
- Supplementary Code/Code-Shufflenet.pdf
- Supplementary Code/Code-train.pdf
- Supplementary Code/Code-Xception.pdf
