# Supplementary material for: 4D printed deformation labels with machine learning for monitoring and preservation of respiring climacteric fruits
Source: Nat Commun. 2025 Nov 21;16:11525. doi: 10.1038/s41467-025-66554-6 (PMC12749378; doi:10.1038/s41467-025-66554-6)
Supplement: Supplementary file 7 — Source data [file 41467_2025_66554_MOESM7_ESM.xlsx]

## Sheet: Fig.2A
	KGM	Mixture of MA and KGM	MAKGM
0.00111	0.0115	0.10411	0.003
0.00126	0.01136	0.10347	0.003
0.00141	0.01091	0.10191	0.003
0.00157	0.0104	0.10046	0.00301
0.00172	0.01006	0.09965	0.00301
0.00187	0.00989	0.09962	0.00301
0.00202	0.00976	0.10043	0.00301
0.00217	0.00964	0.10167	0.00301
0.00232	0.00956	0.10233	0.00301
0.00247	0.00935	0.10184	0.00301
0.00262	0.00878	0.1009	0.00302
0.00278	0.00786	0.10074	0.00303
0.00293	0.00686	0.10164	0.00304
0.00308	0.00591	0.10276	0.00305
0.00323	0.00497	0.1034	0.00305
0.00338	0.0041	0.10376	0.00305
0.00353	0.00347	0.10433	0.00304
0.00368	0.00314	0.10523	0.00304
0.00383	0.00285	0.10621	0.00304
0.00399	0.00243	0.10697	0.00305
0.00414	0.0021	0.10721	0.00306
0.00429	0.00211	0.10681	0.00306
0.00444	0.00228	0.10621	0.00306
0.00459	0.00216	0.10623	0.00306
0.00474	0.00151	0.10728	0.00306
0.00489	0.000539	0.10879	0.00306
0.00505	-0.000521	0.10975	0.00306
0.0052	-0.00166	0.10963	0.00306
0.00535	-0.00287	0.10865	0.00307
0.0055	-0.00394	0.1074	0.00307
0.00565	-0.00455	0.10652	0.00308
0.0058	-0.00457	0.10635	0.00308
0.00595	-0.00414	0.10666	0.00309
0.0061	-0.00354	0.10679	0.0031
0.00626	-0.00305	0.10643	0.0031
0.00641	-0.00288	0.10609	0.0031
0.00656	-0.00304	0.10642	0.00309
0.00671	-0.00334	0.10738	0.00308
0.00686	-0.00357	0.10844	0.00308
0.00701	-0.00366	0.10935	0.00307
0.00716	-0.00369	0.11014	0.00307
0.00732	-0.00363	0.11058	0.00307
0.00747	-0.00341	0.11018	0.00309
0.00762	-0.00296	0.10917	0.0031
0.00777	-0.00232	0.10853	0.00312
0.00792	-0.00155	0.10891	0.00313
0.00807	-0.00071	0.10988	0.00313
0.00822	0.000147	0.11068	0.00313
0.00837	0.000876	0.11128	0.00313
0.00853	0.00129	0.11204	0.00312
0.00868	0.00126	0.11277	0.00312
0.00883	0.000878	0.1128	0.00312
0.00898	0.000395	0.11207	0.00312
0.00913	9.5e-05	0.11138	0.00312
0.00928	5.9e-05	0.11147	0.00313
0.00943	9.6e-05	0.11213	0.00315
0.00958	-8.7e-05	0.11264	0.00316
0.00974	-0.00057	0.1127	0.00316
0.00989	-0.0011	0.11257	0.00316
0.01004	-0.00131	0.11257	0.00316
0.01019	-0.00113	0.11274	0.00317
0.01034	-0.000835	0.11311	0.00317
0.01049	-0.000832	0.11373	0.00317
0.01064	-0.00124	0.11447	0.00316
0.0108	-0.00187	0.11496	0.00316
0.01095	-0.00255	0.11493	0.00316
0.0111	-0.00323	0.11458	0.00316
0.01125	-0.00388	0.11436	0.00318
0.0114	-0.00431	0.11445	0.00318
0.01155	-0.00436	0.11451	0.00318
0.0117	-0.00415	0.11429	0.00318
0.01185	-0.00391	0.11423	0.00318
0.01201	-0.00375	0.11496	0.00319
0.01216	-0.00353	0.11633	0.0032
0.01231	-0.00318	0.11734	0.00321
0.01246	-0.00277	0.11725	0.00322
0.01261	-0.00232	0.11661	0.00322
0.01276	-0.00175	0.11649	0.00322
0.01291	-0.00116	0.11709	0.00322
0.01307	-0.000931	0.11772	0.00321
0.01322	-0.00133	0.1179	0.0032
0.01337	-0.00206	0.11805	0.00319
0.01352	-0.00245	0.11874	0.0032
0.01367	-0.00215	0.11981	0.0032
0.01382	-0.00138	0.12066	0.00322
0.01397	-0.000561	0.12104	0.00322
0.01412	9.8e-05	0.12106	0.00323
0.01428	0.000589	0.12086	0.00323
0.01443	0.000897	0.12052	0.00323
0.01458	0.00104	0.1203	0.00324
0.01473	0.0011	0.12032	0.00324
0.01488	0.00113	0.12031	0.00325
0.01503	0.000994	0.11999	0.00325
0.01518	0.000556	0.11969	0.00325
0.01534	-3.8e-05	0.12002	0.00326
0.01549	-0.000507	0.12093	0.00326
0.01564	-0.00076	0.12167	0.00326
0.01579	-0.00097	0.12162	0.00326
0.01594	-0.00128	0.12092	0.00326
0.01609	-0.00161	0.12011	0.00327
0.01624	-0.00183	0.11961	0.00327
0.01639	-0.00195	0.11973	0.00327
0.01655	-0.00216	0.12055	0.00327
0.0167	-0.00255	0.12172	0.00327
0.01685	-0.00313	0.1226	0.00328
0.017	-0.00373	0.12304	0.00328
0.01715	-0.00416	0.12352	0.00329
0.0173	-0.00426	0.12414	0.00329
0.01745	-0.00403	0.12425	0.00329
0.0176	-0.00362	0.12354	0.00328
0.01776	-0.00318	0.12293	0.00327
0.01791	-0.00279	0.12355	0.00327
0.01806	-0.00247	0.125	0.00328
0.01821	-0.00229	0.12581	0.00328
0.01836	-0.0023	0.12546	0.00329
0.01851	-0.00243	0.12516	0.00329
0.01866	-0.00253	0.126	0.00329
0.01882	-0.00247	0.12754	0.00329
0.01897	-0.00219	0.1286	0.00329
0.01912	-0.00168	0.12881	0.00329
0.01927	-0.00104	0.12846	0.0033
0.01942	-0.000474	0.12771	0.00331
0.01957	-0.000175	0.12659	0.00331
0.01972	-6.1e-05	0.1257	0.00331
0.01987	0.000194	0.12576	0.00332
0.02003	0.000829	0.12662	0.00332
0.02018	0.0017	0.12744	0.00332
0.02033	0.00242	0.12784	0.00331
0.02048	0.00269	0.12831	0.00332
0.02063	0.00249	0.12927	0.00332
0.02078	0.00195	0.13034	0.00333
0.02093	0.00118	0.13083	0.00333
0.02109	0.000354	0.13049	0.00333
0.02124	-0.000277	0.12972	0.00334
0.02139	-0.00053	0.12921	0.00335
0.02154	-0.000508	0.12935	0.00336
0.02169	-0.000537	0.12974	0.00337
0.02184	-0.00086	0.12951	0.00338
0.02199	-0.00145	0.12843	0.00339
0.02214	-0.00213	0.12745	0.00339
0.0223	-0.00276	0.12758	0.00339
0.02245	-0.00323	0.12842	0.00339
0.0226	-0.00347	0.1286	0.00339
0.02275	-0.00349	0.12767	0.00338
0.0229	-0.00352	0.12654	0.00338
0.02305	-0.0038	0.12607	0.00338
0.0232	-0.0044	0.12608	0.00338
0.02335	-0.00507	0.12623	0.00339
0.02351	-0.00559	0.1268	0.00339
0.02366	-0.00586	0.12804	0.0034
0.02381	-0.00593	0.12944	0.0034
0.02396	-0.00578	0.13032	0.0034
0.02411	-0.00541	0.13074	0.0034
0.02426	-0.00493	0.13107	0.0034
0.02441	-0.00449	0.13128	0.00341
0.02457	-0.00416	0.13121	0.00342
0.02472	-0.00394	0.13129	0.00343
0.02487	-0.00386	0.13207	0.00344
0.02502	-0.00397	0.13334	0.00344
0.02517	-0.00414	0.13422	0.00344
0.02532	-0.0041	0.13419	0.00343
0.02547	-0.00369	0.13351	0.00344
0.02562	-0.00309	0.13278	0.00344
0.02578	-0.00264	0.13254	0.00345
0.02593	-0.0025	0.13315	0.00346
0.02608	-0.00263	0.13444	0.00346
0.02623	-0.0029	0.13562	0.00346
0.02638	-0.00324	0.13599	0.00346
0.02653	-0.00354	0.1356	0.00347
0.02668	-0.00363	0.13498	0.00348
0.02684	-0.00345	0.13432	0.00348
0.02699	-0.0031	0.13354	0.00349
0.02714	-0.00281	0.13273	0.00349
0.02729	-0.00268	0.13216	0.00349
0.02744	-0.00261	0.13195	0.00349
0.02759	-0.00233	0.13211	0.00349
0.02774	-0.00161	0.13264	0.00348
0.02789	-0.000403	0.13328	0.00348
0.02805	0.00111	0.1335	0.00348
0.0282	0.00266	0.13335	0.00349
0.02835	0.00401	0.13377	0.0035
0.0285	0.00505	0.13529	0.0035
0.02865	0.00578	0.13706	0.00351
0.0288	0.0063	0.13782	0.00351
0.02895	0.00676	0.13763	0.00351
0.0291	0.00734	0.13752	0.00351
0.02926	0.00817	0.13795	0.00352
0.02941	0.00926	0.13843	0.00353
0.02956	0.0104	0.13875	0.00353
0.02971	0.01134	0.13916	0.00353
0.02986	0.01193	0.13962	0.00353
0.03001	0.0123	0.13989	0.00354
0.03016	0.01263	0.1403	0.00354
0.03032	0.01287	0.14132	0.00353
0.03047	0.01279	0.14216	0.00353
0.03062	0.01229	0.14149	0.00354
0.03077	0.01156	0.13963	0.00355
0.03092	0.01084	0.13858	0.00355
0.03107	0.01016	0.13929	0.00355
0.03122	0.00946	0.14048	0.00355
0.03137	0.00883	0.14086	0.00354
0.03153	0.00847	0.14093	0.00355
0.03168	0.00847	0.14161	0.00355
0.03183	0.00877	0.14244	0.00356
0.03198	0.00931	0.1426	0.00356
0.03213	0.01005	0.14244	0.00356
0.03228	0.01084	0.1426	0.00356
0.03243	0.01142	0.14247	0.00356
0.03259	0.01168	0.14117	0.00357
0.03274	0.01177	0.13927	0.00357
0.03289	0.01178	0.13812	0.00357
0.03304	0.01163	0.13788	0.00358
0.03319	0.01119	0.13782	0.00359
0.03334	0.01058	0.13806	0.00359
0.03349	0.01002	0.13931	0.00359
0.03364	0.00954	0.14108	0.0036
0.0338	0.00905	0.1419	0.0036
0.03395	0.00868	0.1415	0.0036
0.0341	0.0086	0.14116	0.0036
0.03425	0.00873	0.14169	0.0036
0.0344	0.00874	0.14246	0.0036
0.03455	0.00841	0.14277	0.0036
0.0347	0.00788	0.14277	0.00361
0.03486	0.00735	0.14267	0.00362
0.03501	0.00675	0.14215	0.00362
0.03516	0.0059	0.14138	0.00362
0.03531	0.00483	0.1412	0.00362
0.03546	0.00381	0.14178	0.00363
0.03561	0.00301	0.1422	0.00364
0.03576	0.00245	0.14201	0.00365
0.03591	0.00208	0.14212	0.00365
0.03607	0.00195	0.14321	0.00365
0.03622	0.00217	0.14461	0.00365
0.03637	0.00279	0.14547	0.00366
0.03652	0.00371	0.14622	0.00366
0.03667	0.00473	0.14744	0.00366
0.03682	0.00559	0.14838	0.00366
0.03697	0.00606	0.14793	0.00366
0.03712	0.0061	0.14656	0.00366
0.03728	0.00581	0.1457	0.00367
0.03743	0.00538	0.1455	0.00367
0.03758	0.00492	0.14476	0.00368
0.03773	0.00448	0.14311	0.00368
0.03788	0.00412	0.14187	0.00369
0.03803	0.00389	0.14223	0.00369
0.03818	0.00382	0.1437	0.00369
0.03834	0.00387	0.14485	0.00368
0.03849	0.00402	0.14503	0.00368
0.03864	0.00429	0.14474	0.00368
0.03879	0.00474	0.14486	0.00368
0.03894	0.00539	0.14596	0.00369
0.03909	0.0061	0.14787	0.0037
0.03924	0.00667	0.14963	0.00371
0.03939	0.00699	0.15012	0.00371
0.03955	0.00711	0.14917	0.00371
0.0397	0.00715	0.14776	0.00372
0.03985	0.00717	0.14686	0.00372
0.04	0.00725	0.14651	0.00373
0.04015	0.0075	0.14624	0.00375
0.0403	0.00798	0.146	0.00375
0.04045	0.00859	0.14633	0.00376
0.04061	0.00916	0.1476	0.00375
0.04076	0.00955	0.14946	0.00375
0.04091	0.00976	0.15109	0.00375
0.04106	0.00984	0.15188	0.00375
0.04121	0.00987	0.1519	0.00375
0.04136	0.00989	0.15165	0.00375
0.04151	0.00984	0.15148	0.00375
0.04166	0.00954	0.1512	0.00376
0.04182	0.00886	0.15059	0.00376
0.04197	0.00795	0.15005	0.00376
0.04212	0.00722	0.15027	0.00376
0.04227	0.00689	0.15119	0.00377
0.04242	0.00679	0.15175	0.00377
0.04257	0.00656	0.15106	0.00378
0.04272	0.00608	0.14945	0.00378
0.04287	0.00549	0.14797	0.00379
0.04303	0.005	0.14729	0.00379
0.04318	0.00461	0.14725	0.00379
0.04333	0.00424	0.14752	0.00379
0.04348	0.00383	0.14795	0.0038
0.04363	0.00337	0.14846	0.00381
0.04378	0.00297	0.14891	0.00381
0.04393	0.00277	0.14941	0.00382
0.04409	0.00278	0.15027	0.00383
0.04424	0.0028	0.1516	0.00384
0.04439	0.00254	0.15312	0.00384
0.04454	0.00198	0.15445	0.00384
0.04469	0.00138	0.15545	0.00384
0.04484	0.000967	0.15612	0.00385
0.04499	0.000673	0.15637	0.00385
0.04514	0.000331	0.15605	0.00385
0.0453	-2e-05	0.15524	0.00385
0.04545	-0.000178	0.15433	0.00385
0.0456	-8.2e-05	0.15385	0.00385
0.04575	7.5e-05	0.15416	0.00386
0.0459	8.4e-05	0.15505	0.00387
0.04605	-8e-05	0.15569	0.00388
0.0462	-0.000336	0.15522	0.00388
0.04636	-0.000616	0.15367	0.00388
0.04651	-0.000812	0.1521	0.00388
0.04666	-0.000737	0.15156	0.00389
0.04681	-0.000352	0.15214	0.0039
0.04696	0.00011	0.15313	0.00391
0.04711	0.000388	0.15396	0.00391
0.04726	0.000569	0.1546	0.00391
0.04741	0.00103	0.15515	0.00391
0.04757	0.00199	0.15561	0.00391
0.04772	0.00332	0.15589	0.00391
0.04787	0.00473	0.15585	0.00391
0.04802	0.00593	0.15531	0.00392
0.04817	0.00668	0.15445	0.00392
0.04832	0.0068	0.154	0.00391
0.04847	0.00647	0.15451	0.00391
0.04862	0.00617	0.15554	0.00392
0.04878	0.00621	0.15606	0.00393
0.04893	0.0064	0.15582	0.00393
0.04908	0.0064	0.15541	0.00393
0.04923	0.00626	0.15504	0.00394
0.04938	0.00627	0.15424	0.00394
0.04953	0.00644	0.15313	0.00395
0.04968	0.00644	0.15288	0.00396
0.04984	0.00605	0.15408	0.00397
0.04999	0.00542	0.15557	0.00398
0.05014	0.00469	0.15599	0.00399
0.05029	0.00378	0.15578	0.00399
0.05044	0.00265	0.15627	0.00399
0.05059	0.00155	0.15741	0.00399
0.05074	0.000689	0.15785	0.00399
0.05089	-2e-06	0.15729	0.004
0.05105	-0.000656	0.15702	0.004
0.0512	-0.00111	0.15788	0.00399
0.05135	-0.00112	0.15895	0.00399
0.0515	-0.000857	0.15922	0.00399
0.05165	-0.000748	0.15917	0.004
0.0518	-0.000945	0.15976	0.00401
0.05195	-0.00117	0.16073	0.00401
0.05211	-0.00116	0.16114	0.00401
0.05226	-0.00103	0.16081	0.00401
0.05241	-0.000963	0.16021	0.00401
0.05256	-0.000913	0.1594	0.00401
0.05271	-0.000758	0.15821	0.00401
0.05286	-0.000522	0.15717	0.00401
0.05301	-0.000254	0.15726	0.00402
0.05316	0.000178	0.15845	0.00404
0.05332	0.000931	0.15973	0.00404
0.05347	0.00186	0.16049	0.00404
0.05362	0.00258	0.16099	0.00404
0.05377	0.00289	0.16146	0.00404
0.05392	0.00295	0.16156	0.00404
0.05407	0.00303	0.16116	0.00405
0.05422	0.00324	0.16086	0.00406
0.05438	0.00347	0.16115	0.00406
0.05453	0.0037	0.16168	0.00405
0.05468	0.00396	0.16181	0.00405
0.05483	0.00424	0.16132	0.00406
0.05498	0.00451	0.1605	0.00407
0.05513	0.00474	0.15979	0.00407
0.05528	0.00494	0.15958	0.00408
0.05543	0.00515	0.16012	0.00409
0.05559	0.0053	0.16127	0.0041
0.05574	0.00529	0.16246	0.0041
0.05589	0.00516	0.16336	0.0041
0.05604	0.00506	0.16395	0.0041
0.05619	0.00504	0.16422	0.0041
0.05634	0.00496	0.16406	0.0041
0.05649	0.00457	0.16367	0.0041
0.05664	0.0038	0.16351	0.0041
0.0568	0.00276	0.16371	0.00411
0.05695	0.00166	0.16391	0.00412
0.0571	0.000728	0.16394	0.00413
0.05725	0.000104	0.16414	0.00413
0.0574	-0.000201	0.16459	0.00414
0.05755	-0.0004	0.16464	0.00414
0.0577	-0.000767	0.16395	0.00415
0.05786	-0.00132	0.16331	0.00414
0.05801	-0.0018	0.16369	0.00415
0.05816	-0.00205	0.16488	0.00415
0.05831	-0.00231	0.16584	0.00416
0.05846	-0.0029	0.16627	0.00416
0.05861	-0.00375	0.16685	0.00415
0.05876	-0.00448	0.16785	0.00415
0.05891	-0.00483	0.1684	0.00416
0.05907	-0.00498	0.16777	0.00417
0.05922	-0.00521	0.16664	0.00418
0.05937	-0.00547	0.16636	0.00418
0.05952	-0.00533	0.16723	0.00419
0.05967	-0.00439	0.16823	0.0042
0.05982	-0.00264	0.16831	0.00421
0.05997	-0.000518	0.16751	0.00421
0.06013	0.00129	0.16671	0.00421
0.06028	0.00234	0.16661	0.00421
0.06043	0.00277	0.16718	0.00422
0.06058	0.00308	0.16778	0.00422
0.06073	0.00373	0.16788	0.00422
0.06088	0.00471	0.1674	0.00423
0.06103	0.00581	0.1668	0.00423
0.06118	0.00693	0.16663	0.00423
0.06134	0.00816	0.16709	0.00424
0.06149	0.00952	0.16781	0.00424
0.06164	0.01081	0.16822	0.00425
0.06179	0.01179	0.16818	0.00425
0.06194	0.0124	0.16808	0.00425
0.06209	0.01277	0.16827	0.00426
0.06224	0.01305	0.16856	0.00426
0.06239	0.01329	0.16846	0.00426
0.06255	0.01338	0.16785	0.00426
0.0627	0.01311	0.16705	0.00427
0.06285	0.01233	0.16616	0.00427
0.063	0.01107	0.16504	0.00428
0.06315	0.00963	0.16404	0.00428
0.0633	0.00831	0.16418	0.00428
0.06345	0.00725	0.16593	0.00428
0.06361	0.00636	0.16822	0.00429
0.06376	0.00552	0.1695	0.0043
0.06391	0.00467	0.16953	0.0043
0.06406	0.00381	0.16945	0.0043
0.06421	0.00291	0.16995	0.0043
0.06436	0.00208	0.17041	0.0043
0.06451	0.00149	0.17007	0.0043
0.06466	0.00128	0.16937	0.0043
0.06482	0.00131	0.16919	0.00431
0.06497	0.00127	0.16952	0.00431
0.06512	0.00105	0.16962	0.00432
0.06527	0.000721	0.16937	0.00432
0.06542	0.000346	0.16956	0.00433
0.06557	-0.000172	0.17059	0.00433
0.06572	-0.000856	0.17183	0.00434
0.06588	-0.00143	0.17238	0.00434
0.06603	-0.00154	0.17207	0.00435
0.06618	-0.00117	0.17138	0.00436
0.06633	-0.000557	0.17078	0.00437
0.06648	7.4e-05	0.17052	0.00437
0.06663	0.000754	0.17078	0.00437
0.06678	0.00153	0.1715	0.00437
0.06693	0.00227	0.1724	0.00437
0.06709	0.00284	0.17331	0.00438
0.06724	0.00325	0.17418	0.00438
0.06739	0.00357	0.1748	0.00439
0.06754	0.00376	0.17463	0.00439
0.06769	0.0038	0.17352	0.0044
0.06784	0.00384	0.1723	0.00441
0.06799	0.00404	0.17201	0.00441
0.06814	0.00438	0.17271	0.00441
0.0683	0.00476	0.17344	0.00442
0.06845	0.00521	0.17344	0.00442
0.0686	0.00587	0.1729	0.00443
0.06875	0.00665	0.17241	0.00443
0.0689	0.00725	0.17216	0.00444
0.06905	0.00756	0.17207	0.00444
0.0692	0.00773	0.17218	0.00444
0.06936	0.0079	0.17248	0.00444
0.06951	0.00796	0.17256	0.00444
0.06966	0.00768	0.17205	0.00444
0.06981	0.00703	0.17124	0.00444
0.06996	0.00621	0.17093	0.00445
0.07011	0.00541	0.17155	0.00446
0.07026	0.00469	0.17271	0.00447
0.07041	0.00413	0.17381	0.00448
0.07057	0.00373	0.17465	0.00448
0.07072	0.00342	0.1753	0.00448
0.07087	0.00313	0.17566	0.00449
0.07102	0.0029	0.17564	0.00449
0.07117	0.00281	0.17548	0.00449
0.07132	0.00275	0.1755	0.00448
0.07147	0.00243	0.17573	0.00449
0.07163	0.00175	0.17579	0.00449
0.07178	0.000875	0.17554	0.0045
0.07193	5.8e-05	0.17534	0.00451
0.07208	-0.000619	0.17558	0.00451
0.07223	-0.00121	0.17609	0.00452
0.07238	-0.00172	0.17626	0.00452
0.07253	-0.00205	0.17577	0.00452
0.07268	-0.00214	0.17506	0.00453
0.07284	-0.00205	0.17481	0.00453
0.07299	-0.00189	0.17522	0.00454
0.07314	-0.00181	0.17591	0.00454
0.07329	-0.0019	0.17643	0.00455
0.07344	-0.00218	0.1766	0.00455
0.07359	-0.00251	0.17642	0.00456
0.07374	-0.00277	0.17601	0.00456
0.0739	-0.00296	0.17571	0.00457
0.07405	-0.00328	0.17593	0.00458
0.0742	-0.00389	0.17667	0.00458
0.07435	-0.00464	0.17736	0.00458
0.0745	-0.00516	0.17749	0.00458
0.07465	-0.00515	0.17707	0.00459
0.0748	-0.00464	0.17636	0.0046
0.07495	-0.00395	0.17552	0.0046
0.07511	-0.00338	0.17476	0.0046
0.07526	-0.00298	0.17459	0.00461
0.07541	-0.00271	0.17531	0.00461
0.07556	-0.00261	0.17648	0.00461
0.07571	-0.00273	0.17736	0.00462
0.07586	-0.00302	0.17783	0.00463
0.07601	-0.00324	0.17832	0.00463
0.07616	-0.00325	0.17888	0.00463
0.07632	-0.00318	0.17914	0.00463
0.07647	-0.00325	0.17904	0.00463
0.07662	-0.00351	0.17903	0.00464
0.07677	-0.00384	0.17913	0.00464
0.07692	-0.00407	0.17875	0.00464
0.07707	-0.00416	0.17779	0.00464
0.07722	-0.00412	0.17703	0.00465
0.07738	-0.00396	0.17703	0.00466
0.07753	-0.0037	0.17725	0.00467
0.07768	-0.0034	0.17712	0.00467
0.07783	-0.00311	0.17716	0.00468
0.07798	-0.00286	0.17812	0.00468
0.07813	-0.00265	0.17939	0.00469
0.07828	-0.00242	0.17959	0.0047
0.07843	-0.00207	0.17857	0.0047
0.07859	-0.00154	0.17759	0.0047
0.07874	-0.000901	0.17754	0.0047
0.07889	-0.000242	0.178	0.00471
0.07904	0.000365	0.17838	0.00472
0.07919	0.000851	0.17877	0.00472
0.07934	0.00115	0.1793	0.00473
0.07949	0.0013	0.17948	0.00474
0.07965	0.00144	0.1789	0.00474
0.0798	0.00165	0.17808	0.00475
0.07995	0.00185	0.17785	0.00475
0.0801	0.00204	0.1784	0.00474
0.08025	0.00239	0.17937	0.00474
0.0804	0.00301	0.18047	0.00475
0.08055	0.00361	0.1814	0.00475
0.0807	0.00377	0.18181	0.00475
0.08086	0.00346	0.1818	0.00476
0.08101	0.0031	0.182	0.00477
0.08116	0.00296	0.18266	0.00477
0.08131	0.00292	0.18299	0.00477
0.08146	0.00282	0.18232	0.00478
0.08161	0.00279	0.18133	0.00478
0.08176	0.00298	0.18124	0.00479
0.08191	0.00311	0.18209	0.00479
0.08207	0.00286	0.18279	0.00479
0.08222	0.00236	0.18274	0.00479
0.08237	0.00209	0.18237	0.0048
0.08252	0.00227	0.18214	0.0048
0.08267	0.0027	0.18176	0.0048
0.08282	0.00312	0.18115	0.00481
0.08297	0.00356	0.18099	0.00481
0.08313	0.004	0.18194	0.00482
0.08328	0.00427	0.18351	0.00482
0.08343	0.00436	0.18457	0.00482
0.08358	0.0045	0.18462	0.00483
0.08373	0.00481	0.18415	0.00484
0.08388	0.00499	0.18394	0.00484
0.08403	0.00471	0.18422	0.00485
0.08418	0.00411	0.18461	0.00485
0.08434	0.0036	0.18451	0.00486
0.08449	0.00325	0.18377	0.00487
0.08464	0.00275	0.18281	0.00487
0.08479	0.00202	0.18221	0.00487
0.08494	0.00143	0.18203	0.00488
0.08509	0.00135	0.18184	0.00488
0.08524	0.00171	0.18145	0.00488
0.0854	0.00213	0.18123	0.00488
0.08555	0.00233	0.18143	0.00489
0.0857	0.00223	0.18183	0.00489
0.08585	0.00187	0.18209	0.0049
0.086	0.00136	0.18222	0.0049
0.08615	0.000844	0.18234	0.00491
0.0863	0.000369	0.18226	0.00491
0.08645	-0.000177	0.18185	0.00491
0.08661	-0.000887	0.18163	0.00492
0.08676	-0.00165	0.18231	0.00493
0.08691	-0.00223	0.18379	0.00494
0.08706	-0.00251	0.18511	0.00494
0.08721	-0.00262	0.18547	0.00495
0.08736	-0.00271	0.18509	0.00495
0.08751	-0.00278	0.1848	0.00496
0.08766	-0.00271	0.18512	0.00496
0.08782	-0.00245	0.18594	0.00497
0.08797	-0.00211	0.18681	0.00497
0.08812	-0.00192	0.1875	0.00497
0.08827	-0.002	0.188	0.00497
0.08842	-0.00222	0.18828	0.00498
0.08857	-0.00234	0.18812	0.00498
0.08872	-0.00227	0.18745	0.00499
0.08888	-0.00219	0.18669	0.00499
0.08903	-0.00227	0.18656	0.00499
0.08918	-0.00245	0.18733	0.005
0.08933	-0.00244	0.18833	0.00501
0.08948	-0.00211	0.18857	0.00501
0.08963	-0.00161	0.18785	0.00502
0.08978	-0.0011	0.18699	0.00502
0.08993	-0.000557	0.18678	0.00502
0.09009	0.00016	0.18705	0.00503
0.09024	0.00102	0.18712	0.00503
0.09039	0.00184	0.18692	0.00504
0.09054	0.00245	0.18711	0.00505
0.09069	0.00288	0.18793	0.00505
0.09084	0.00322	0.18867	0.00506
0.09099	0.0035	0.18855	0.00506
0.09115	0.00371	0.18768	0.00507
0.0913	0.00382	0.18665	0.00507
0.09145	0.00382	0.18558	0.00508
0.0916	0.0037	0.18436	0.00509
0.09175	0.00356	0.18354	0.00509
0.0919	0.00356	0.18394	0.00509
0.09205	0.00377	0.18532	0.00509
0.0922	0.00413	0.18633	0.0051
0.09236	0.00453	0.18628	0.0051
0.09251	0.00492	0.18601	0.0051
0.09266	0.00534	0.1865	0.0051
0.09281	0.00571	0.18743	0.0051
0.09296	0.00595	0.18791	0.00511
0.09311	0.00608	0.18795	0.00511
0.09326	0.00624	0.18813	0.00512
0.09342	0.00647	0.18837	0.00513
0.09357	0.00661	0.18816	0.00513
0.09372	0.00651	0.18778	0.00513
0.09387	0.00619	0.18805	0.00514
0.09402	0.00579	0.18894	0.00514
0.09417	0.00538	0.18952	0.00515
0.09432	0.00497	0.18933	0.00516
0.09447	0.00459	0.18889	0.00516
0.09463	0.00433	0.18857	0.00516
0.09478	0.0042	0.18812	0.00517
0.09493	0.00415	0.18752	0.00517
0.09508	0.00408	0.18736	0.00518
0.09523	0.00391	0.18781	0.00518
0.09538	0.00352	0.18823	0.00519
0.09553	0.00288	0.18817	0.00519
0.09568	0.00222	0.18793	0.00519
0.09584	0.0018	0.18777	0.00519
0.09599	0.00163	0.18733	0.0052
0.09614	0.0014	0.1866	0.00521
0.09629	0.000922	0.18633	0.00521
0.09644	0.000363	0.18693	0.00522
0.09659	5.2e-05	0.18779	0.00523
0.09674	1.6e-05	0.18831	0.00523
0.0969	2.2e-05	0.18887	0.00523
0.09705	-7e-06	0.18981	0.00523
0.0972	0.000173	0.19055	0.00524
0.09735	0.000777	0.19062	0.00525
0.0975	0.00167	0.19072	0.00525
0.09765	0.00251	0.19154	0.00526
0.0978	0.0031	0.19227	0.00526
0.09795	0.0035	0.19171	0.00526
0.09811	0.00381	0.19045	0.00527
0.09826	0.00403	0.1902	0.00528
0.09841	0.00409	0.19117	0.00528
0.09856	0.00404	0.19184	0.00529
0.09871	0.00395	0.19132	0.00529
0.09886	0.00392	0.19048	0.0053
0.09901	0.00405	0.19018	0.00531
0.09917	0.00441	0.19005	0.00531
0.09932	0.00487	0.18963	0.00531
0.09947	0.00517	0.18955	0.00531
0.09962	0.00516	0.19042	0.00532
0.09977	0.00507	0.19164	0.00532
0.09992	0.00522	0.19207	0.00532
0.10007	0.00559	0.19145	0.00533
0.10022	0.00584	0.19044	0.00534
0.10038	0.00568	0.18965	0.00534
0.10053	0.00525	0.18938	0.00535
0.10068	0.00488	0.18973	0.00535
0.10083	0.00472	0.19041	0.00535
0.10098	0.0047	0.19077	0.00536
0.10113	0.00478	0.19064	0.00537
0.10128	0.00498	0.19061	0.00537
0.10143	0.00523	0.19119	0.00538
0.10159	0.00534	0.19199	0.00538
0.10174	0.00523	0.19237	0.00539
0.10189	0.00505	0.19242	0.0054
0.10204	0.00482	0.19277	0.0054
0.10219	0.00443	0.19354	0.0054
0.10234	0.00388	0.19433	0.00541
0.10249	0.00345	0.1948	0.00542
0.10265	0.00342	0.19479	0.00542
0.1028	0.00364	0.19414	0.00543
0.10295	0.00381	0.19299	0.00544
0.1031	0.00393	0.19204	0.00544
0.10325	0.00423	0.19196	0.00544
0.1034	0.00474	0.19251	0.00545
0.10355	0.00518	0.19286	0.00545
0.1037	0.00539	0.19265	0.00545
0.10386	0.00552	0.19211	0.00546
0.10401	0.0057	0.19139	0.00546
0.10416	0.00582	0.19054	0.00546
0.10431	0.00581	0.1901	0.00547
0.10446	0.00591	0.19079	0.00548
0.10461	0.00639	0.19242	0.00548
0.10476	0.00708	0.19371	0.00548
0.10492	0.00756	0.19383	0.00549
0.10507	0.00766	0.19347	0.00549
0.10522	0.00764	0.19381	0.0055
0.10537	0.00772	0.19488	0.0055
0.10552	0.00772	0.19553	0.00551
0.10567	0.00742	0.19505	0.00551
0.10582	0.00689	0.19415	0.00552
0.10597	0.00636	0.194	0.00552
0.10613	0.00591	0.1948	0.00553
0.10628	0.00547	0.1957	0.00553
0.10643	0.00509	0.19596	0.00554
0.10658	0.00486	0.1956	0.00554
0.10673	0.00472	0.19498	0.00555
0.10688	0.00443	0.19431	0.00555
0.10703	0.00388	0.19375	0.00556
0.10718	0.00323	0.19355	0.00557
0.10734	0.00266	0.19375	0.00557
0.10749	0.00215	0.19395	0.00558
0.10764	0.00161	0.19392	0.00558
0.10779	0.00109	0.19402	0.00559
0.10794	0.000748	0.19461	0.00559
0.10809	0.000619	0.1953	0.0056
0.10824	0.000603	0.19533	0.0056
0.1084	0.000649	0.19465	0.0056
0.10855	0.00083	0.19394	0.00561
0.1087	0.00116	0.19357	0.00561
0.10885	0.00144	0.19321	0.00562
0.109	0.00142	0.19253	0.00562
0.10915	0.001	0.19182	0.00563
0.1093	0.000347	0.19144	0.00563
0.10945	-0.000309	0.19129	0.00564
0.10961	-0.000812	0.19115	0.00564
0.10976	-0.00109	0.19108	0.00565
0.10991	-0.0011	0.19121	0.00565
0.11006	-0.00085	0.19137	0.00566
0.11021	-0.000431	0.1915	0.00566
0.11036	-1e-06	0.19184	0.00567
0.11051	0.000307	0.19249	0.00567
0.11067	0.000412	0.19306	0.00568
0.11082	0.000281	0.19312	0.00569
0.11097	-3.9e-05	0.19285	0.00569
0.11112	-0.000396	0.19273	0.0057
0.11127	-0.000603	0.19285	0.0057
0.11142	-0.000592	0.19297	0.00571
0.11157	-0.00047	0.1931	0.00572
0.11172	-0.000366	0.19349	0.00572
0.11188	-0.000258	0.19415	0.00572
0.11203	1.3e-05	0.19473	0.00573
0.11218	0.000529	0.195	0.00573
0.11233	0.00118	0.19499	0.00574
0.11248	0.00179	0.19472	0.00574
0.11263	0.00227	0.19414	0.00574
0.11278	0.0026	0.19316	0.00575
0.11294	0.00282	0.19187	0.00575
0.11309	0.00291	0.1905	0.00576
0.11324	0.003	0.18947	0.00576
0.11339	0.00328	0.18929	0.00577
0.11354	0.00382	0.19009	0.00578
0.11369	0.00454	0.19129	0.00578
0.11384	0.00526	0.19204	0.00579
0.11399	0.00593	0.19204	0.00579
0.11415	0.00655	0.19172	0.0058
0.1143	0.00698	0.19182	0.0058
0.11445	0.00707	0.1926	0.0058
0.1146	0.00691	0.19366	0.00581
0.11475	0.00681	0.19431	0.00581
0.1149	0.00703	0.19433	0.00582
0.11505	0.00742	0.1942	0.00582
0.1152	0.00769	0.19447	0.00583
0.11536	0.00778	0.19492	0.00584
0.11551	0.00788	0.19481	0.00584
0.11566	0.00815	0.1939	0.00585
0.11581	0.0085	0.19284	0.00585
0.11596	0.00871	0.19239	0.00585
0.11611	0.00875	0.19272	0.00586
0.11626	0.00871	0.19354	0.00587
0.11642	0.00858	0.19442	0.00588
0.11657	0.00831	0.19471	0.00588
0.11672	0.00794	0.1939	0.00589
0.11687	0.00761	0.19246	0.00589
0.11702	0.00738	0.1917	0.0059
0.11717	0.00712	0.19222	0.0059
0.11732	0.00677	0.19298	0.00591
0.11747	0.00644	0.19268	0.00592
0.11763	0.00617	0.19154	0.00592
0.11778	0.0058	0.19104	0.00593
0.11793	0.00515	0.19188	0.00593
0.11808	0.00437	0.19332	0.00594
0.11823	0.00386	0.19427	0.00594
0.11838	0.00381	0.19431	0.00595
0.11853	0.00404	0.19363	0.00595
0.11869	0.0042	0.19277	0.00596
0.11884	0.00413	0.19251	0.00596
0.11899	0.00388	0.19345	0.00597
0.11914	0.0035	0.19519	0.00597
0.11929	0.00299	0.19659	0.00598
0.11944	0.00243	0.19692	0.00598
0.11959	0.00196	0.1964	0.00599
0.11974	0.00159	0.19561	0.00599
0.1199	0.00124	0.19478	0.006
0.12005	0.000853	0.19398	0.006
0.1202	0.000481	0.19352	0.00601
0.12035	0.000183	0.19374	0.00602
0.1205	-5.7e-05	0.1946	0.00602
0.12065	-0.00027	0.19561	0.00603
0.1208	-0.000416	0.19625	0.00603
0.12095	-0.00043	0.19637	0.00603
0.12111	-0.000333	0.19635	0.00604
0.12126	-0.000241	0.19685	0.00604
0.12141	-0.000291	0.19799	0.00605
0.12156	-0.000517	0.19898	0.00606
0.12171	-0.000802	0.19882	0.00606
0.12186	-0.000926	0.19747	0.00607
0.12201	-0.000725	0.19579	0.00607
0.12217	-0.000226	0.19458	0.00608
0.12232	0.000354	0.19417	0.00608
0.12247	0.000777	0.19457	0.00609
0.12262	0.00094	0.19568	0.00609
0.12277	0.000909	0.19701	0.0061
0.12292	0.000893	0.19798	0.00611
0.12307	0.00114	0.1985	0.00611
0.12322	0.00175	0.19886	0.00612
0.12338	0.00256	0.19916	0.00612
0.12353	0.0032	0.19926	0.00613
0.12368	0.00351	0.19928	0.00613
0.12383	0.00363	0.19954	0.00614
0.12398	0.00374	0.19985	0.00615
0.12413	0.0038	0.1997	0.00615
0.12428	0.0036	0.19916	0.00616
0.12444	0.00312	0.19887	0.00616
0.12459	0.00257	0.19906	0.00617
0.12474	0.00208	0.19924	0.00617
0.12489	0.00153	0.1992	0.00618
0.12504	0.000791	0.19948	0.00618
0.12519	-8.7e-05	0.20032	0.00619
0.12534	-0.000956	0.20108	0.0062
0.12549	-0.00173	0.20111	0.0062
0.12565	-0.00235	0.20075	0.00621
0.1258	-0.00273	0.20052	0.00621
0.12595	-0.00282	0.20026	0.00622
0.1261	-0.00277	0.19952	0.00622
0.12625	-0.00272	0.19852	0.00623
0.1264	-0.00261	0.19789	0.00623
0.12655	-0.00227	0.19763	0.00624
0.12671	-0.00166	0.19727	0.00624
0.12686	-0.000918	0.19671	0.00625
0.12701	-0.000218	0.19637	0.00625
0.12716	0.000468	0.19649	0.00626
0.12731	0.00124	0.19689	0.00627
0.12746	0.00217	0.1975	0.00627
0.12761	0.00323	0.1984	0.00628
0.12776	0.00444	0.1995	0.00628
0.12792	0.00574	0.20049	0.00628
0.12807	0.00702	0.20119	0.00629
0.12822	0.0082	0.20156	0.00629
0.12837	0.00935	0.20154	0.0063
0.12852	0.01057	0.20117	0.00631
0.12867	0.01188	0.20076	0.00631
0.12882	0.01315	0.20052	0.00632
0.12897	0.01416	0.2002	0.00632
0.12913	0.01466	0.19961	0.00633
0.12928	0.01457	0.1992	0.00634
0.12943	0.01408	0.19947	0.00634
0.12958	0.01357	0.20004	0.00635
0.12973	0.01323	0.20018	0.00635
0.12988	0.01292	0.19999	0.00636
0.13003	0.01237	0.20032	0.00636
0.13019	0.01159	0.20128	0.00637
0.13034	0.0108	0.20174	0.00637
0.13049	0.0101	0.20081	0.00638
0.13064	0.00928	0.19908	0.00638
0.13079	0.00815	0.19784	0.00639
0.13094	0.00684	0.19758	0.00639
0.13109	0.00564	0.19782	0.0064
0.13124	0.00477	0.19814	0.0064
0.1314	0.00422	0.1986	0.00641
0.13155	0.00383	0.19935	0.00642
0.1317	0.00345	0.20016	0.00642
0.13185	0.00304	0.2007	0.00643
0.132	0.00268	0.20088	0.00644
0.13215	0.00253	0.20096	0.00644
0.1323	0.00256	0.20123	0.00645
0.13246	0.00259	0.20169	0.00645
0.13261	0.0025	0.20201	0.00646
0.13276	0.00241	0.20173	0.00647
0.13291	0.00262	0.20072	0.00647
0.13306	0.00324	0.19933	0.00648
0.13321	0.00409	0.19815	0.00649
0.13336	0.00494	0.19744	0.00649
0.13351	0.00573	0.19701	0.0065
0.13367	0.00647	0.19659	0.0065
0.13382	0.00717	0.19632	0.0065
0.13397	0.00776	0.19672	0.00651
0.13412	0.00819	0.19799	0.00651
0.13427	0.00845	0.19952	0.00652
0.13442	0.00847	0.20041	0.00652
0.13457	0.00814	0.20045	0.00653
0.13472	0.0074	0.20023	0.00654
0.13488	0.00629	0.2002	0.00654
0.13503	0.00497	0.20011	0.00655
0.13518	0.00368	0.19976	0.00656
0.13533	0.00268	0.19977	0.00656
0.13548	0.0021	0.20079	0.00657
0.13563	0.00185	0.20243	0.00657
0.13578	0.0016	0.2035	0.00658
0.13594	0.00107	0.20349	0.00658
0.13609	0.000164	0.20303	0.00659
0.13624	-0.000954	0.2028	0.0066
0.13639	-0.00206	0.2028	0.0066
0.13654	-0.00297	0.20282	0.00661
0.13669	-0.0035	0.20292	0.00661
0.13684	-0.00356	0.20303	0.00662
0.13699	-0.0032	0.20272	0.00662
0.13715	-0.00267	0.20199	0.00663
0.1373	-0.00222	0.20165	0.00664
0.13745	-0.00188	0.20237	0.00664
0.1376	-0.00146	0.20374	0.00665
0.13775	-0.000763	0.20485	0.00665
0.1379	0.000208	0.20548	0.00666
0.13805	0.00133	0.20581	0.00667
0.13821	0.00247	0.20544	0.00667
0.13836	0.00349	0.20374	0.00668
0.13851	0.00429	0.20137	0.00668
0.13866	0.00487	0.20008	0.00669
0.13881	0.00544	0.2008	0.0067
0.13896	0.00621	0.20244	0.0067
0.13911	0.00722	0.20333	0.00671
0.13926	0.00823	0.20308	0.00671
0.13942	0.009	0.20247	0.00672
0.13957	0.00946	0.20207	0.00672
0.13972	0.00965	0.20191	0.00673
0.13987	0.00964	0.20211	0.00673
0.14002	0.00951	0.20294	0.00674
0.14017	0.00938	0.20398	0.00675
0.14032	0.0093	0.20425	0.00675
0.14047	0.00925	0.20335	0.00676
0.14063	0.00919	0.20197	0.00676
0.14078	0.00913	0.20089	0.00677
0.14093	0.00901	0.20017	0.00677
0.14108	0.00876	0.19968	0.00678
0.14123	0.00837	0.19982	0.00679
0.14138	0.00808	0.20099	0.00679
0.14153	0.00815	0.20269	0.0068
0.14169	0.00849	0.20385	0.00681
0.14184	0.00875	0.20417	0.00681
0.14199	0.0087	0.20426	0.00682
0.14214	0.00854	0.20448	0.00682
0.14229	0.00861	0.20436	0.00683
0.14244	0.00893	0.20348	0.00683
0.14259	0.00918	0.20246	0.00684
0.14274	0.00912	0.20236	0.00685
0.1429	0.00884	0.2033	0.00685
0.14305	0.00856	0.20423	0.00686
0.1432	0.00841	0.2042	0.00686
0.14335	0.00832	0.20342	0.00687
0.1435	0.00818	0.20285	0.00688
0.14365	0.00801	0.20289	0.00688
0.1438	0.0079	0.20298	0.00689
0.14396	0.00794	0.20256	0.00689
0.14411	0.00818	0.20195	0.0069
0.14426	0.00851	0.20193	0.0069
0.14441	0.00871	0.20263	0.00691
0.14456	0.0086	0.20328	0.00691
0.14471	0.00825	0.20324	0.00692
0.14486	0.00794	0.2029	0.00693
0.14501	0.00782	0.20302	0.00693
0.14517	0.00776	0.20366	0.00694
0.14532	0.00753	0.20418	0.00695
0.14547	0.00715	0.20421	0.00695
0.14562	0.00679	0.20392	0.00696
0.14577	0.00656	0.20351	0.00697
0.14592	0.00635	0.20309	0.00697
0.14607	0.00601	0.20306	0.00698
0.14623	0.00564	0.20401	0.00698
0.14638	0.00543	0.20572	0.00699
0.14653	0.00548	0.20712	0.007
0.14668	0.00561	0.20748	0.007
0.14683	0.00567	0.2073	0.00701
0.14698	0.00566	0.2074	0.00702
0.14713	0.00569	0.2077	0.00702
0.14728	0.00579	0.20752	0.00703
0.14744	0.00591	0.2068	0.00703
0.14759	0.00605	0.20619	0.00704
0.14774	0.00626	0.20592	0.00704
0.14789	0.00649	0.20554	0.00705
0.14804	0.00667	0.20476	0.00706
0.14819	0.00672	0.20392	0.00706
0.14834	0.00665	0.20333	0.00707
0.14849	0.0065	0.20301	0.00707
0.14865	0.00632	0.20311	0.00708
0.1488	0.00619	0.20405	0.00709
0.14895	0.00616	0.20571	0.00709
0.1491	0.00623	0.20715	0.0071
0.14925	0.00632	0.20748	0.0071
0.1494	0.00637	0.2068	0.00711
0.14955	0.00641	0.20576	0.00712
0.14971	0.00647	0.20466	0.00712
0.14986	0.00652	0.20369	0.00713
0.15001	0.00649	0.20341	0.00713
0.15016	0.0064	0.20429	0.00714
0.15031	0.00626	0.20578	0.00714
0.15046	0.00607	0.20668	0.00715
0.15061	0.00584	0.20656	0.00716
0.15076	0.00564	0.20614	0.00716
0.15092	0.00553	0.20611	0.00717
0.15107	0.00552	0.2063	0.00718
0.15122	0.00561	0.20613	0.00718
0.15137	0.00589	0.20551	0.00719
0.15152	0.00634	0.20471	0.0072
0.15167	0.00675	0.20392	0.0072
0.15182	0.00685	0.20328	0.00721
0.15198	0.00666	0.2031	0.00721
0.15213	0.00647	0.20351	0.00722
0.15228	0.00644	0.20423	0.00723
0.15243	0.00641	0.20481	0.00723
0.15258	0.00622	0.20498	0.00724
0.15273	0.00597	0.20471	0.00725
0.15288	0.00595	0.2041	0.00725
0.15303	0.00622	0.20367	0.00726
0.15319	0.00666	0.20411	0.00726
0.15334	0.00718	0.20541	0.00727
0.15349	0.00777	0.2066	0.00728
0.15364	0.00831	0.20685	0.00728
0.15379	0.00858	0.20664	0.00729
0.15394	0.00851	0.20682	0.0073
0.15409	0.00833	0.20714	0.0073
0.15424	0.00822	0.20664	0.00731
0.1544	0.00824	0.20551	0.00731
0.15455	0.00838	0.20519	0.00732
0.1547	0.00869	0.20622	0.00733
0.15485	0.00909	0.20724	0.00733
0.155	0.00936	0.20684	0.00734
0.15515	0.00933	0.20543	0.00734
0.1553	0.00917	0.2044	0.00735
0.15546	0.00915	0.20414	0.00736
0.15561	0.00928	0.20407	0.00736
0.15576	0.00931	0.20406	0.00737
0.15591	0.0091	0.20449	0.00738
0.15606	0.00872	0.20514	0.00738
0.15621	0.00833	0.20522	0.00739
0.15636	0.00794	0.20472	0.0074
0.15651	0.00752	0.20465	0.0074
0.15667	0.00709	0.20546	0.00741
0.15682	0.00673	0.20618	0.00741
0.15697	0.00657	0.20584	0.00742
0.15712	0.00667	0.20481	0.00743
0.15727	0.00693	0.20423	0.00743
0.15742	0.0071	0.20446	0.00744
0.15757	0.00701	0.20493	0.00745
0.15773	0.00681	0.20517	0.00745
0.15788	0.00689	0.20529	0.00746
0.15803	0.00742	0.20544	0.00746
0.15818	0.00822	0.20535	0.00747
0.15833	0.00891	0.20475	0.00748
0.15848	0.00924	0.20403	0.00748
0.15863	0.00914	0.20407	0.00749
0.15878	0.00861	0.20541	0.0075
0.15894	0.00783	0.20749	0.0075
0.15909	0.00701	0.20916	0.00751
0.15924	0.00623	0.20968	0.00751
0.15939	0.00538	0.20929	0.00752
0.15954	0.00444	0.20855	0.00753
0.15969	0.00366	0.20763	0.00753
0.15984	0.00318	0.20657	0.00754
0.15999	0.0026	0.2059	0.00755
0.16015	0.00146	0.20627	0.00756
0.1603	-0.000215	0.20746	0.00756
0.16045	-0.00186	0.20848	0.00757
0.1606	-0.00307	0.20864	0.00757
0.16075	-0.00395	0.20818	0.00758
0.1609	-0.00476	0.20768	0.00758
0.16105	-0.0055	0.20741	0.00759
0.16121	-0.00612	0.20751	0.0076
0.16136	-0.00673	0.20813	0.0076
0.16151	-0.00744	0.2091	0.00761
0.16166	-0.00798	0.20994	0.00762
0.16181	-0.008	0.21036	0.00762
0.16196	-0.00754	0.21028	0.00763
0.16211	-0.00703	0.20951	0.00764
0.16226	-0.0068	0.20802	0.00764
0.16242	-0.00677	0.20665	0.00765
0.16257	-0.00671	0.20653	0.00766
0.16272	-0.00661	0.20763	0.00766
0.16287	-0.00655	0.20848	0.00767
0.16302	-0.0064	0.20811	0.00768
0.16317	-0.00591	0.20731	0.00768
0.16332	-0.00501	0.20737	0.00769
0.16348	-0.00393	0.20825	0.00769
0.16363	-0.00291	0.20897	0.0077
0.16378	-0.002	0.20919	0.00771
0.16393	-0.00115	0.20934	0.00771
0.16408	-0.00036	0.20947	0.00772
0.16423	0.000321	0.2091	0.00773
0.16438	0.000946	0.20817	0.00773
0.16453	0.00165	0.2073	0.00774
0.16469	0.00245	0.20705	0.00775
0.16484	0.00319	0.20735	0.00775
0.16499	0.00365	0.20783	0.00776
0.16514	0.00382	0.20816	0.00777
0.16529	0.00385	0.20816	0.00777
0.16544	0.0039	0.20807	0.00778
0.16559	0.004	0.20832	0.00779
0.16575	0.00416	0.20885	0.00779
0.1659	0.00445	0.20899	0.0078
0.16605	0.00493	0.20853	0.00781
0.1662	0.00552	0.20838	0.00781
0.16635	0.00606	0.20935	0.00782
0.1665	0.00644	0.21068	0.00783
0.16665	0.00661	0.21103	0.00783
0.1668	0.00654	0.21048	0.00784
0.16696	0.00623	0.21032	0.00785
0.16711	0.00582	0.21103	0.00785
0.16726	0.00545	0.21175	0.00786
0.16741	0.00518	0.21182	0.00787
0.16756	0.00494	0.21168	0.00787
0.16771	0.00467	0.21173	0.00788
0.16786	0.00444	0.21164	0.00789
0.16801	0.00438	0.21118	0.00789
0.16817	0.00461	0.21077	0.0079
0.16832	0.00516	0.21062	0.00791
0.16847	0.00586	0.21031	0.00791
0.16862	0.00639	0.20967	0.00792
0.16877	0.00652	0.20931	0.00792
0.16892	0.00628	0.20965	0.00793
0.16907	0.00579	0.21017	0.00794
0.16923	0.00508	0.21042	0.00794
0.16938	0.00413	0.21073	0.00795
0.16953	0.00317	0.21139	0.00796
0.16968	0.00249	0.21185	0.00796
0.16983	0.00209	0.21155	0.00797
0.16998	0.00152	0.21096	0.00798
0.17013	0.000514	0.21095	0.00798
0.17028	-0.000656	0.21166	0.00799
0.17044	-0.00151	0.21275	0.008
0.17059	-0.00197	0.21413	0.00801
0.17074	-0.00236	0.21559	0.00801
0.17089	-0.00302	0.21627	0.00802
0.17104	-0.00403	0.21558	0.00803
0.17119	-0.00526	0.21425	0.00803
0.17134	-0.00645	0.21339	0.00804
0.1715	-0.00725	0.21296	0.00805
0.17165	-0.00751	0.21225	0.00805
0.1718	-0.00749	0.21136	0.00806
0.17195	-0.00765	0.21118	0.00807
0.1721	-0.00808	0.21178	0.00807
0.17225	-0.00843	0.21227	0.00808
0.1724	-0.0085	0.2123	0.00809
0.17255	-0.00852	0.21247	0.00809
0.17271	-0.0087	0.21298	0.0081
0.17286	-0.00874	0.2131	0.00811
0.17301	-0.00819	0.21255	0.00811
0.17316	-0.00704	0.21211	0.00812
0.17331	-0.0058	0.21242	0.00813
0.17346	-0.00496	0.21283	0.00813
0.17361	-0.0045	0.21241	0.00814
0.17376	-0.00406	0.21131	0.00815
0.17392	-0.00335	0.21035	0.00815
0.17407	-0.00229	0.20978	0.00816
0.17422	-0.00101	0.2093	0.00817
0.17437	0.000263	0.2089	0.00817
0.17452	0.00129	0.20886	0.00818
0.17467	0.00198	0.20904	0.00819
0.17482	0.00242	0.209	0.00819
0.17498	0.00283	0.20879	0.0082
0.17513	0.00332	0.20901	0.00821
0.17528	0.00387	0.20983	0.00822
0.17543	0.00434	0.21069	0.00822
0.17558	0.00459	0.21086	0.00823
0.17573	0.00453	0.21017	0.00824
0.17588	0.00423	0.20891	0.00824
0.17603	0.00386	0.20771	0.00825
0.17619	0.00357	0.20745	0.00826
0.17634	0.00337	0.20869	0.00826
0.17649	0.0032	0.21106	0.00827
0.17664	0.00305	0.21329	0.00828
0.17679	0.00298	0.21444	0.00828
0.17694	0.00311	0.21471	0.00829
0.17709	0.00337	0.21487	0.0083
0.17725	0.00344	0.2153	0.0083
0.1774	0.00306	0.21581	0.00831
0.17755	0.00227	0.21635	0.00832
0.1777	0.00149	0.21702	0.00832
0.17785	0.00106	0.21762	0.00833
0.178	0.000959	0.21758	0.00834
0.17815	0.000927	0.21674	0.00834
0.1783	0.000833	0.21564	0.00835
0.17846	0.000787	0.21481	0.00836
0.17861	0.000908	0.21424	0.00837
0.17876	0.00111	0.21374	0.00837
0.17891	0.00118	0.21354	0.00838
0.17906	0.00101	0.21384	0.00839
0.17921	0.000697	0.21422	0.00839
0.17936	0.00044	0.21395	0.0084
0.17951	0.000436	0.21304	0.00841
0.17967	0.000666	0.21234	0.00841
0.17982	0.000855	0.21246	0.00842
0.17997	0.000702	0.21314	0.00843
0.18012	0.00025	0.21373	0.00843
0.18027	-7.3e-05	0.21396	0.00844
0.18042	8.6e-05	0.2138	0.00845
0.18057	0.000628	0.21327	0.00846
0.18073	0.00113	0.21256	0.00846
0.18088	0.00132	0.21206	0.00847
0.18103	0.0013	0.21192	0.00848
0.18118	0.0013	0.21181	0.00848
0.18133	0.00138	0.21154	0.00849
0.18148	0.00149	0.21144	0.0085
0.18163	0.0016	0.2117	0.0085
0.18178	0.00179	0.21193	0.00851
0.18194	0.00213	0.21181	0.00852
0.18209	0.00256	0.21181	0.00853
0.18224	0.00297	0.21248	0.00853
0.18239	0.00321	0.21349	0.00854
0.18254	0.00318	0.21408	0.00855
0.18269	0.0029	0.21424	0.00855
0.18284	0.00254	0.21455	0.00856
0.183	0.00236	0.21497	0.00857
0.18315	0.00252	0.2148	0.00858
0.1833	0.0029	0.21394	0.00858
0.18345	0.00318	0.21325	0.00859
0.1836	0.00316	0.21331	0.0086
0.18375	0.0029	0.21367	0.0086
0.1839	0.00259	0.21374	0.00861
0.18405	0.00228	0.21367	0.00862
0.18421	0.00188	0.21379	0.00862
0.18436	0.00143	0.2139	0.00863
0.18451	0.00107	0.21378	0.00864
0.18466	0.000891	0.21368	0.00865
0.18481	0.000808	0.21376	0.00865
0.18496	0.000682	0.21366	0.00866
0.18511	0.000465	0.2132	0.00867
0.18527	0.000135	0.21306	0.00867
0.18542	-0.000332	0.21388	0.00868
0.18557	-0.000818	0.21506	0.00869
0.18572	-0.00106	0.21553	0.0087
0.18587	-0.000941	0.21536	0.0087
0.18602	-0.000661	0.21554	0.00871
0.18617	-0.000516	0.21633	0.00872
0.18632	-0.000536	0.21688	0.00872
0.18648	-0.00051	0.2167	0.00873
0.18663	-0.000289	0.21639	0.00874
0.18678	0.000107	0.21655	0.00875
0.18693	0.000614	0.21682	0.00875
0.18708	0.00118	0.2166	0.00876
0.18723	0.00169	0.2161	0.00877
0.18738	0.002	0.21584	0.00877
0.18753	0.0021	0.21579	0.00878
0.18769	0.00209	0.21563	0.00879
0.18784	0.00191	0.21544	0.0088
0.18799	0.00147	0.21558	0.0088
0.18814	0.000886	0.21588	0.00881
0.18829	0.000564	0.21578	0.00882
0.18844	0.00079	0.21524	0.00882
0.18859	0.00139	0.21497	0.00883
0.18875	0.00188	0.21551	0.00884
0.1889	0.00196	0.21652	0.00885
0.18905	0.00161	0.2171	0.00885
0.1892	0.000994	0.21665	0.00886
0.18935	0.000387	0.21542	0.00887
0.1895	1.7e-05	0.21435	0.00887
0.18965	-5.7e-05	0.21429	0.00888
0.1898	3e-05	0.21514	0.00889
0.18996	0.000168	0.21601	0.0089
0.19011	0.000403	0.21624	0.0089
0.19026	0.000761	0.21616	0.00891
0.19041	0.0011	0.21643	0.00892
0.19056	0.0013	0.21701	0.00893
0.19071	0.00155	0.21727	0.00893
0.19086	0.00218	0.21688	0.00894
0.19102	0.0032	0.21609	0.00895
0.19117	0.00431	0.21515	0.00895
0.19132	0.00513	0.21416	0.00896
0.19147	0.0055	0.2135	0.00897
0.19162	0.00543	0.21371	0.00898
0.19177	0.00506	0.21475	0.00898
0.19192	0.00475	0.21585	0.00899
0.19207	0.00489	0.21658	0.009
0.19223	0.00545	0.21737	0.00901
0.19238	0.00598	0.2185	0.00901
0.19253	0.00605	0.21928	0.00902
0.19268	0.00572	0.21868	0.00903
0.19283	0.0053	0.2168	0.00903
0.19298	0.005	0.21489	0.00904
0.19313	0.00484	0.21406	0.00905
0.19328	0.00486	0.21437	0.00906
0.19344	0.00505	0.21519	0.00906
0.19359	0.00521	0.21584	0.00907
0.19374	0.00507	0.21594	0.00908
0.19389	0.00459	0.21556	0.00909
0.19404	0.00401	0.2152	0.00909
0.19419	0.00342	0.21546	0.0091
0.19434	0.00269	0.21643	0.00911
0.1945	0.00175	0.2176	0.00912
0.19465	0.000826	0.21848	0.00912
0.1948	0.000185	0.21909	0.00913
0.19495	-0.000204	0.21968	0.00914
0.1951	-0.000591	0.22021	0.00914
0.19525	-0.0011	0.22033	0.00915
0.1954	-0.00162	0.21993	0.00916
0.19555	-0.00193	0.2194	0.00917
0.19571	-0.00198	0.21932	0.00917
0.19586	-0.0018	0.21995	0.00918
0.19601	-0.00148	0.22095	0.00919
0.19616	-0.00117	0.22177	0.0092
0.19631	-0.000941	0.22201	0.0092
0.19646	-0.0007	0.22161	0.00921
0.19661	-0.000298	0.2207	0.00922
0.19677	0.000293	0.21964	0.00923
0.19692	0.000954	0.21901	0.00923
0.19707	0.00163	0.21917	0.00924
0.19722	0.00247	0.21975	0.00925
0.19737	0.00365	0.21995	0.00926
0.19752	0.00519	0.21953	0.00926
0.19767	0.00679	0.21915	0.00927
0.19782	0.00814	0.21942	0.00928
0.19798	0.00904	0.22002	0.00929
0.19813	0.00948	0.22018	0.00929
0.19828	0.00953	0.21985	0.0093
0.19843	0.00928	0.21966	0.00931
0.19858	0.00877	0.21995	0.00932
0.19873	0.00799	0.22034	0.00932
0.19888	0.00693	0.22045	0.00933
0.19903	0.00568	0.22051	0.00934
0.19919	0.00449	0.22101	0.00935
0.19934	0.00353	0.22199	0.00935
0.19949	0.00276	0.22287	0.00936
0.19964	0.00198	0.22298	0.00937
0.19979	0.00111	0.22214	0.00938
0.19994	0.000234	0.22092	0.00938
0.20009	-0.000582	0.22015	0.00939
0.20025	-0.00138	0.22	0.0094
0.2004	-0.00219	0.21973	0.00941
0.20055	-0.00293	0.21867	0.00941
0.2007	-0.00341	0.21723	0.00942
0.20085	-0.00354	0.21641	0.00943
0.201	-0.00341	0.21647	0.00944
0.20115	-0.00306	0.21672	0.00944
0.2013	-0.00244	0.21665	0.00945
0.20146	-0.00155	0.21667	0.00946
0.20161	-0.000546	0.2173	0.00947
0.20176	0.000344	0.21837	0.00947
0.20191	0.00104	0.21934	0.00948
0.20206	0.00161	0.21996	0.00949
0.20221	0.00204	0.22025	0.0095
0.20236	0.00228	0.22005	0.0095
0.20252	0.00232	0.21945	0.00951
0.20267	0.00229	0.21906	0.00952
0.20282	0.00235	0.21943	0.00953
0.20297	0.00247	0.22019	0.00953
0.20312	0.00253	0.22038	0.00954
0.20327	0.0025	0.21966	0.00955
0.20342	0.00247	0.21867	0.00956
0.20357	0.00244	0.21822	0.00956
0.20373	0.00226	0.21844	0.00957
0.20388	0.00181	0.21896	0.00958
0.20403	0.00116	0.21953	0.00959
0.20418	0.000509	0.22014	0.0096
0.20433	-4.8e-05	0.22071	0.0096
0.20448	-0.000523	0.22101	0.00961
0.20463	-0.000867	0.22089	0.00962
0.20479	-0.000954	0.22045	0.00963
0.20494	-0.000766	0.21983	0.00963
0.20509	-0.000486	0.21904	0.00964
0.20524	-0.000282	0.21813	0.00965
0.20539	-7.8e-05	0.21743	0.00966
0.20554	0.000321	0.21735	0.00966
0.20569	0.000921	0.21774	0.00967
0.20584	0.00151	0.21782	0.00968
0.206	0.00196	0.21714	0.00969
0.20615	0.00238	0.21627	0.0097
0.2063	0.00288	0.21611	0.0097
0.20645	0.00332	0.21673	0.00971
0.2066	0.00351	0.21739	0.00972
0.20675	0.0035	0.21782	0.00973
0.2069	0.00353	0.21863	0.00973
0.20705	0.0037	0.22017	0.00974
0.20721	0.00385	0.22177	0.00975
0.20736	0.0039	0.22242	0.00976
0.20751	0.00399	0.22197	0.00976
0.20766	0.00434	0.22111	0.00977
0.20781	0.00484	0.22042	0.00978
0.20796	0.00525	0.22	0.00979
0.20811	0.00552	0.21972	0.0098
0.20827	0.00575	0.21958	0.0098
0.20842	0.00596	0.2196	0.00981
0.20857	0.00597	0.21978	0.00982
0.20872	0.00571	0.22003	0.00983
0.20887	0.00533	0.22019	0.00983
0.20902	0.00502	0.22019	0.00984
0.20917	0.00481	0.22027	0.00985
0.20932	0.00457	0.22081	0.00986
0.20948	0.0043	0.22169	0.00987
0.20963	0.00411	0.22213	0.00987
0.20978	0.00397	0.22152	0.00988
0.20993	0.00372	0.22015	0.00989
0.21008	0.00325	0.21895	0.0099
0.21023	0.00253	0.2186	0.0099
0.21038	0.00155	0.21912	0.00991
0.21054	0.000243	0.22	0.00992
0.21069	-0.00143	0.2206	0.00993
0.21084	-0.00334	0.22061	0.00994
0.21099	-0.00521	0.22037	0.00994
0.21114	-0.00681	0.22033	0.00995
0.21129	-0.00803	0.22038	0.00996
0.21144	-0.00888	0.21997	0.00997
0.21159	-0.00947	0.21914	0.00998
0.21175	-0.0099	0.21868	0.00998
0.2119	-0.01016	0.21899	0.00999
0.21205	-0.0102	0.21948	0.01
0.2122	-0.01	0.21962	0.01001
0.21235	-0.0097	0.21977	0.01001
0.2125	-0.00945	0.22045	0.01002
0.21265	-0.00924	0.22122	0.01003
0.2128	-0.00895	0.22122	0.01004
0.21296	-0.0084	0.22054	0.01005
0.21311	-0.00751	0.22	0.01005
0.21326	-0.00625	0.21998	0.01006
0.21341	-0.00471	0.22017	0.01007
0.21356	-0.00305	0.22041	0.01008
0.21371	-0.00144	0.22088	0.01009
0.21386	3.5e-05	0.22139	0.01009
0.21402	0.00138	0.22138	0.0101
0.21417	0.00257	0.22086	0.01011
0.21432	0.00354	0.22043	0.01012
0.21447	0.00433	0.22034	0.01013
0.21462	0.00501	0.22022	0.01013
0.21477	0.00562	0.21999	0.01014
0.21492	0.00604	0.22013	0.01015
0.21507	0.00612	0.22075	0.01016
0.21523	0.00584	0.221	0.01016
0.21538	0.00528	0.22018	0.01017
0.21553	0.00466	0.21889	0.01018
0.21568	0.00411	0.21836	0.01019
0.21583	0.00369	0.21887	0.0102
0.21598	0.00334	0.21944	0.0102
0.21613	0.00299	0.21905	0.01021
0.21629	0.00263	0.21787	0.01022
0.21644	0.00236	0.21699	0.01023
0.21659	0.00226	0.21711	0.01024
0.21674	0.0023	0.21773	0.01024
0.21689	0.00237	0.21781	0.01025
0.21704	0.00245	0.21714	0.01026
0.21719	0.00252	0.21655	0.01027
0.21734	0.00251	0.21677	0.01028
0.2175	0.00232	0.21741	0.01028
0.21765	0.00197	0.21764	0.01029
0.2178	0.00154	0.21731	0.0103
0.21795	0.00117	0.21679	0.01031
0.2181	0.000998	0.21617	0.01032
0.21825	0.00113	0.21546	0.01033
0.2184	0.00157	0.21517	0.01033
0.21855	0.00216	0.21575	0.01034
0.21871	0.00268	0.21662	0.01035
0.21886	0.00298	0.21677	0.01036
0.21901	0.00311	0.21635	0.01037
0.21916	0.00317	0.21651	0.01037
0.21931	0.00315	0.21752	0.01038
0.21946	0.00304	0.2183	0.01039
0.21961	0.00286	0.2183	0.0104
0.21977	0.0027	0.21844	0.01041
0.21992	0.00262	0.21948	0.01041
0.22007	0.00272	0.22065	0.01042
0.22022	0.00306	0.22089	0.01043
0.22037	0.00358	0.22045	0.01044
0.22052	0.00412	0.22014	0.01045
0.22067	0.00462	0.21967	0.01045
0.22082	0.0052	0.21827	0.01046
0.22098	0.00593	0.21638	0.01047
0.22113	0.00662	0.21537	0.01048
0.22128	0.00696	0.21551	0.01049
0.22143	0.00689	0.21558	0.0105
0.22158	0.0066	0.21496	0.0105
0.22173	0.00626	0.21458	0.01051
0.22188	0.00589	0.21543	0.01052
0.22204	0.00556	0.21689	0.01053
0.22219	0.0055	0.21751	0.01054
0.22234	0.00582	0.21688	0.01054
0.22249	0.0063	0.21593	0.01055
0.22264	0.0066	0.21558	0.01056
0.22279	0.00656	0.21588	0.01057
0.22294	0.00625	0.21627	0.01058
0.22309	0.00574	0.21626	0.01059
0.22325	0.005	0.21571	0.01059
0.2234	0.00402	0.21483	0.0106
0.22355	0.00293	0.21409	0.01061
0.2237	0.00186	0.21391	0.01062
0.22385	0.00091	0.21413	0.01063
0.224	0.000105	0.214	0.01063
0.22415	-0.00057	0.21299	0.01064
0.22431	-0.00116	0.21171	0.01065
0.22446	-0.00166	0.21142	0.01066
0.22461	-0.00195	0.21263	0.01067
0.22476	-0.00185	0.21447	0.01068
0.22491	-0.00139	0.21582	0.01068
0.22506	-0.000845	0.2165	0.01069
0.22521	-0.000585	0.21688	0.0107
0.22536	-0.000717	0.21687	0.01071
0.22552	-0.000975	0.21608	0.01072
0.22567	-0.000936	0.21501	0.01073
0.22582	-0.000386	0.21482	0.01073
0.22597	0.000494	0.21578	0.01074
0.22612	0.0013	0.21681	0.01075
0.22627	0.0018	0.21698	0.01076
0.22642	0.00217	0.21677	0.01077
0.22657	0.00276	0.21712	0.01078
0.22673	0.00372	0.218	0.01078
0.22688	0.00482	0.21866	0.01079
0.22703	0.00573	0.21874	0.0108
0.22718	0.00631	0.21839	0.01081
0.22733	0.00669	0.21765	0.01082
0.22748	0.00694	0.21656	0.01083
0.22763	0.00696	0.21568	0.01083
0.22779	0.0066	0.21565	0.01084
0.22794	0.00584	0.21621	0.01085
0.22809	0.00489	0.21653	0.01086
0.22824	0.00409	0.21645	0.01087
0.22839	0.00364	0.21656	0.01088
0.22854	0.00336	0.21688	0.01088
0.22869	0.00296	0.21647	0.01089
0.22884	0.00239	0.21489	0.0109
0.229	0.00199	0.2133	0.01091
0.22915	0.002	0.21332	0.01092
0.2293	0.00227	0.21504	0.01093
0.22945	0.00235	0.21704	0.01093
0.2296	0.00198	0.21812	0.01094
0.22975	0.00128	0.21847	0.01095
0.2299	0.000455	0.21887	0.01096
0.23006	-0.000395	0.2194	0.01097
0.23021	-0.00115	0.21947	0.01098
0.23036	-0.00158	0.21893	0.01099
0.23051	-0.00154	0.2184	0.01099
0.23066	-0.00112	0.21845	0.011
0.23081	-0.000559	0.21887	0.01101
0.23096	-2e-06	0.21912	0.01102
0.23111	0.000493	0.2191	0.01103
0.23127	0.000823	0.21898	0.01104
0.23142	0.00093	0.2185	0.01104
0.23157	0.000941	0.21739	0.01105
0.23172	0.000995	0.21611	0.01106
0.23187	0.000969	0.21553	0.01107
0.23202	0.000563	0.21564	0.01108
0.23217	-0.000225	0.2156	0.01109
0.23232	-0.00099	0.21518	0.0111
0.23248	-0.00137	0.21529	0.0111
0.23263	-0.00148	0.2164	0.01111
0.23278	-0.00161	0.21744	0.01112
0.23293	-0.00182	0.21709	0.01113
0.23308	-0.00187	0.21563	0.01114
0.23323	-0.00169	0.21453	0.01115
0.23338	-0.00157	0.21443	0.01116
0.23354	-0.00178	0.21474	0.01116
0.23369	-0.00231	0.21487	0.01117
0.23384	-0.00298	0.21488	0.01118
0.23399	-0.00364	0.21481	0.01119
0.23414	-0.00416	0.21432	0.0112
0.23429	-0.00437	0.2134	0.01121
0.23444	-0.00431	0.21261	0.01121
0.23459	-0.00423	0.21246	0.01122
0.23475	-0.00432	0.21288	0.01123
0.2349	-0.00439	0.21349	0.01124
0.23505	-0.00416	0.21399	0.01125
0.2352	-0.0036	0.21404	0.01126
0.23535	-0.00293	0.21349	0.01127
0.2355	-0.00217	0.21278	0.01128
0.23565	-0.00118	0.21259	0.01128
0.23581	8.6e-05	0.21302	0.01129
0.23596	0.00135	0.21341	0.0113
0.23611	0.00232	0.2133	0.01131
0.23626	0.003	0.21302	0.01132
0.23641	0.00354	0.21298	0.01133
0.23656	0.00408	0.21307	0.01134
0.23671	0.00475	0.213	0.01135
0.23686	0.00571	0.21296	0.01135
0.23702	0.00696	0.21331	0.01136
0.23717	0.00813	0.21397	0.01137
0.23732	0.00882	0.21426	0.01138
0.23747	0.00899	0.21363	0.01139
0.23762	0.00891	0.21222	0.0114
0.23777	0.00879	0.21073	0.01141
0.23792	0.00868	0.20983	0.01141
0.23808	0.00864	0.2095	0.01142
0.23823	0.00877	0.20932	0.01143
0.23838	0.00907	0.20923	0.01144
0.23853	0.00936	0.20973	0.01145
0.23868	0.00945	0.21102	0.01146
0.23883	0.00929	0.21234	0.01147
0.23898	0.00892	0.21283	0.01148
0.23913	0.0084	0.2125	0.01148
0.23929	0.00786	0.212	0.01149
0.23944	0.00754	0.21156	0.0115
0.23959	0.00752	0.21102	0.01151
0.23974	0.00756	0.21075	0.01152
0.23989	0.00738	0.21134	0.01153
0.24004	0.00696	0.21238	0.01154
0.24019	0.00645	0.21259	0.01155
0.24034	0.00593	0.21164	0.01155
0.2405	0.00533	0.21066	0.01156
0.24065	0.00459	0.21049	0.01157
0.2408	0.00376	0.21047	0.01158
0.24095	0.00289	0.20974	0.01159
0.2411	0.00195	0.20885	0.0116
0.24125	0.000942	0.20891	0.01161
0.2414	-0.000117	0.20977	0.01162
0.24156	-0.00128	0.21021	0.01162
0.24171	-0.00263	0.20981	0.01163
0.24186	-0.00408	0.20934	0.01164
0.24201	-0.00536	0.20935	0.01165
0.24216	-0.00629	0.20946	0.01166
0.24231	-0.0069	0.20923	0.01167
0.24246	-0.00734	0.20893	0.01168
0.24261	-0.00769	0.20885	0.01169
0.24277	-0.00793	0.2089	0.01169
0.24292	-0.00799	0.20908	0.0117
0.24307	-0.00781	0.20979	0.01171
0.24322	-0.0074	0.21132	0.01172
0.24337	-0.00675	0.21321	0.01173
0.24352	-0.00581	0.2147	0.01174
0.24367	-0.00444	0.21546	0.01175
0.24383	-0.00254	0.21546	0.01176
0.24398	-0.000314	0.21468	0.01177
0.24413	0.00176	0.21329	0.01178
0.24428	0.0033	0.21182	0.01178
0.24443	0.00432	0.21077	0.01179
0.24458	0.00517	0.20998	0.0118
0.24473	0.00616	0.20914	0.01181
0.24488	0.0074	0.20853	0.01182
0.24504	0.00881	0.2087	0.01183
0.24519	0.01026	0.20948	0.01184
0.24534	0.01159	0.20991	0.01185
0.24549	0.01267	0.20955	0.01186
0.24564	0.01342	0.20923	0.01186
0.24579	0.01381	0.20994	0.01187
0.24594	0.01383	0.21136	0.01188
0.24609	0.01352	0.2121	0.01189
0.24625	0.01302	0.21131	0.0119
0.2464	0.01253	0.20959	0.01191
0.24655	0.01205	0.20819	0.01192
0.2467	0.01136	0.20777	0.01193
0.24685	0.01026	0.20808	0.01194
0.247	0.00883	0.2085	0.01194
0.24715	0.00742	0.20858	0.01195
0.24731	0.00639	0.20835	0.01196
0.24746	0.00586	0.20814	0.01197
0.24761	0.00566	0.20811	0.01198
0.24776	0.00548	0.20782	0.01199
0.24791	0.00512	0.20683	0.012
0.24806	0.00457	0.2056	0.01201
0.24821	0.00388	0.20528	0.01202
0.24836	0.00299	0.20622	0.01203
0.24852	0.00186	0.20739	0.01203
0.24867	0.000667	0.20767	0.01204
0.24882	-0.000257	0.20732	0.01205
0.24897	-0.000768	0.20742	0.01206
0.24912	-0.001	0.20815	0.01207
0.24927	-0.00112	0.20861	0.01208
0.24942	-0.00112	0.2083	0.01209
0.24958	-0.00101	0.20771	0.0121
0.24973	-0.000945	0.2074	0.01211
0.24988	-0.00108	0.2072	0.01212
0.25003	-0.00134	0.20686	0.01213
0.25018	-0.0016	0.20681	0.01213
0.25033	-0.00195	0.20747	0.01214
0.25048	-0.00263	0.2084	0.01215
0.25063	-0.00359	0.20872	0.01216
0.25079	-0.00451	0.20831	0.01217
0.25094	-0.00513	0.20789	0.01218
0.25109	-0.00548	0.20785	0.01219
0.25124	-0.00562	0.2077	0.0122
0.25139	-0.0055	0.20696	0.01221
0.25154	-0.00514	0.20602	0.01222
0.25169	-0.00479	0.20568	0.01223
0.25184	-0.00463	0.20611	0.01224
0.252	-0.00452	0.20664	0.01225
0.25215	-0.00425	0.20667	0.01225
0.2523	-0.00393	0.20625	0.01226
0.25245	-0.00392	0.20565	0.01227
0.2526	-0.00434	0.20488	0.01228
0.25275	-0.0049	0.20389	0.01229
0.2529	-0.00524	0.20296	0.0123
0.25306	-0.00527	0.20248	0.01231
0.25321	-0.00504	0.20239	0.01232
0.25336	-0.00453	0.20241	0.01233
0.25351	-0.00366	0.20258	0.01234
0.25366	-0.00257	0.20308	0.01234
0.25381	-0.0016	0.20349	0.01235
0.25396	-0.00102	0.20311	0.01236
0.25411	-0.00087	0.20221	0.01237
0.25427	-0.00103	0.202	0.01238
0.25442	-0.00135	0.20295	0.01239
0.25457	-0.00173	0.20386	0.0124
0.25472	-0.00209	0.2035	0.01241
0.25487	-0.00244	0.20244	0.01242
0.25502	-0.00291	0.2023	0.01243
0.25517	-0.00359	0.20335	0.01244
0.25533	-0.00439	0.20422	0.01245
0.25548	-0.00503	0.20383	0.01246
0.25563	-0.0053	0.20264	0.01246
0.25578	-0.00523	0.20172	0.01247
0.25593	-0.00506	0.20151	0.01248
0.25608	-0.00497	0.20178	0.01249
0.25623	-0.00503	0.20215	0.0125
0.25638	-0.00519	0.20221	0.01251
0.25654	-0.00545	0.20179	0.01252
0.25669	-0.00582	0.20131	0.01253
0.25684	-0.00619	0.2013	0.01254
0.25699	-0.00636	0.20153	0.01255
0.25714	-0.00627	0.20124	0.01256
0.25729	-0.00599	0.20043	0.01257
0.25744	-0.0056	0.2001	0.01258
0.2576	-0.00506	0.20087	0.01259
0.25775	-0.00431	0.20222	0.0126
0.2579	-0.00342	0.20334	0.01261
0.25805	-0.00265	0.20397	0.01262
0.2582	-0.00216	0.20404	0.01262
0.25835	-0.00196	0.20336	0.01263
0.2585	-0.00186	0.20209	0.01264
0.25865	-0.00163	0.201	0.01265
0.25881	-0.00112	0.20049	0.01266
0.25896	-0.000378	0.2001	0.01267
0.25911	0.000348	0.19946	0.01268
0.25926	0.000745	0.19905	0.01269
0.25941	0.000702	0.19931	0.0127
0.25956	0.00041	0.19971	0.01271
0.25971	0.000192	0.19961	0.01272
0.25986	0.000229	0.19944	0.01273
0.26002	0.00047	0.20001	0.01274
0.26017	0.000772	0.20112	0.01275
0.26032	0.00106	0.20176	0.01276
0.26047	0.00134	0.20161	0.01277
0.26062	0.00166	0.20137	0.01277
0.26077	0.00195	0.20158	0.01278
0.26092	0.00211	0.20197	0.01279
0.26108	0.00213	0.20213	0.0128
0.26123	0.00218	0.20201	0.01281
0.26138	0.00244	0.20173	0.01282
0.26153	0.00286	0.20141	0.01283
0.26168	0.0031	0.20127	0.01284
0.26183	0.00286	0.20145	0.01285
0.26198	0.00219	0.20167	0.01286
0.26213	0.00144	0.20159	0.01287
0.26229	0.000873	0.20139	0.01288
0.26244	0.000519	0.20146	0.01289
0.26259	0.00025	0.20175	0.0129
0.26274	-3.3e-05	0.20189	0.01291
0.26289	-0.000437	0.20178	0.01292
0.26304	-0.00112	0.20152	0.01293
0.26319	-0.00216	0.20099	0.01294
0.26335	-0.00342	0.20012	0.01295
0.2635	-0.00468	0.19944	0.01295
0.26365	-0.00585	0.19969	0.01296
0.2638	-0.00695	0.2008	0.01297
0.26395	-0.0079	0.20186	0.01298
0.2641	-0.00858	0.20215	0.01299
0.26425	-0.00904	0.20163	0.013
0.2644	-0.00958	0.20064	0.01301
0.26456	-0.01035	0.19957	0.01302
0.26471	-0.01115	0.19889	0.01303
0.26486	-0.01163	0.19881	0.01304
0.26501	-0.01164	0.19884	0.01305
0.26516	-0.01134	0.19833	0.01306
0.26531	-0.01091	0.19736	0.01307
0.26546	-0.01041	0.19666	0.01308
0.26561	-0.00984	0.19657	0.01309
0.26577	-0.00921	0.19674	0.0131
0.26592	-0.00847	0.1968	0.01311
0.26607	-0.00753	0.19672	0.01312
0.26622	-0.00646	0.19643	0.01313
0.26637	-0.00557	0.19588	0.01314
0.26652	-0.00515	0.19546	0.01315
0.26667	-0.00511	0.19559	0.01316
0.26683	-0.00516	0.19599	0.01316
0.26698	-0.00505	0.19592	0.01317
0.26713	-0.00472	0.19528	0.01318
0.26728	-0.0042	0.19478	0.01319
0.26743	-0.00342	0.19473	0.0132
0.26758	-0.00236	0.19473	0.01321
0.26773	-0.00122	0.19453	0.01322
0.26788	-0.000256	0.1945	0.01323
0.26804	0.000442	0.19465	0.01324
0.26819	0.000975	0.19426	0.01325
0.26834	0.00141	0.19304	0.01326
0.26849	0.00165	0.1918	0.01327
0.26864	0.00154	0.19149	0.01328
0.26879	0.00105	0.19192	0.01329
0.26894	0.000302	0.19229	0.0133
0.2691	-0.000574	0.19239	0.01331
0.26925	-0.00146	0.19252	0.01332
0.2694	-0.00216	0.19265	0.01333
0.26955	-0.0025	0.19251	0.01334
0.2697	-0.00249	0.19222	0.01335
0.26985	-0.00235	0.19223	0.01336
0.27	-0.00232	0.19266	0.01337
0.27015	-0.00237	0.19313	0.01338
0.27031	-0.00233	0.19321	0.01339
0.27046	-0.00214	0.19265	0.0134
0.27061	-0.00187	0.19143	0.01341
0.27076	-0.00167	0.18994	0.01342
0.27091	-0.00161	0.18889	0.01343
0.27106	-0.00175	0.18863	0.01344
0.27121	-0.00206	0.18884	0.01345
0.27136	-0.00238	0.18902	0.01346
0.27152	-0.00242	0.1892	0.01347
0.27167	-0.0021	0.18965	0.01347
0.27182	-0.00163	0.19023	0.01349
0.27197	-0.00125	0.19052	0.0135
0.27212	-0.000875	0.19038	0.01351
0.27227	-0.000196	0.1899	0.01352
0.27242	0.00087	0.18912	0.01353
0.27258	0.00207	0.18834	0.01354
0.27273	0.00313	0.18826	0.01355
0.27288	0.00404	0.18916	0.01356
0.27303	0.00489	0.19015	0.01357
0.27318	0.00561	0.1902	0.01358
0.27333	0.00604	0.18971	0.01358
0.27348	0.00603	0.19001	0.01359
0.27363	0.00555	0.19124	0.0136
0.27379	0.00462	0.19192	0.01361
0.27394	0.00339	0.19104	0.01362
0.27409	0.00222	0.18971	0.01363
0.27424	0.0014	0.18968	0.01364
0.27439	0.000922	0.19104	0.01365
0.27454	0.000538	0.19237	0.01366
0.27469	0.000163	0.1928	0.01367
0.27485	-2.9e-05	0.19287	0.01368
0.275	5.8e-05	0.1931	0.01369
0.27515	0.000191	0.1931	0.0137
0.2753	5.4e-05	0.19231	0.01371
0.27545	-0.000361	0.19107	0.01372
0.2756	-0.000837	0.19011	0.01373
0.27575	-0.00131	0.18946	0.01374
0.2759	-0.00196	0.18874	0.01375
0.27606	-0.00285	0.1882	0.01376
0.27621	-0.0038	0.18844	0.01377
0.27636	-0.0046	0.18923	0.01378
0.27651	-0.0052	0.1893	0.01379
0.27666	-0.00558	0.18798	0.0138
0.27681	-0.00562	0.18619	0.01381
0.27696	-0.00527	0.18549	0.01382
0.27712	-0.00472	0.1863	0.01383
0.27727	-0.00428	0.18789	0.01384
0.27742	-0.00403	0.18938	0.01385
0.27757	-0.00375	0.19027	0.01386
0.27772	-0.00334	0.19017	0.01387
0.27787	-0.00287	0.18898	0.01389
0.27802	-0.00249	0.18739	0.0139
0.27817	-0.00217	0.1864	0.01391
0.27833	-0.00189	0.18623	0.01392
0.27848	-0.00172	0.18621	0.01393
0.27863	-0.00166	0.18597	0.01394
0.27878	-0.00156	0.18588	0.01395
0.27893	-0.00128	0.18607	0.01396
0.27908	-0.000881	0.18591	0.01397
0.27923	-0.00048	0.18501	0.01398
0.27938	-4e-05	0.18415	0.01399
0.27954	0.000542	0.18435	0.01399
0.27969	0.0012	0.18535	0.014
0.27984	0.00177	0.18594	0.01401
0.27999	0.0022	0.18568	0.01402
0.28014	0.00254	0.18529	0.01404
0.28029	0.00274	0.18535	0.01405
0.28044	0.00255	0.18539	0.01406
0.2806	0.00195	0.18473	0.01406
0.28075	0.00115	0.18385	0.01407
0.2809	0.000367	0.18386	0.01408
0.28105	-0.000414	0.18495	0.01409
0.2812	-0.00116	0.18599	0.0141
0.28135	-0.00165	0.18601	0.01411
0.2815	-0.00175	0.18539	0.01412
0.28165	-0.00167	0.18512	0.01413
0.28181	-0.00171	0.18526	0.01414
0.28196	-0.00186	0.18491	0.01415
0.28211	-0.00185	0.18371	0.01417
0.28226	-0.00164	0.1825	0.01418
0.28241	-0.00144	0.18211	0.01419
0.28256	-0.00134	0.18221	0.0142
0.28271	-0.00111	0.1821	0.01421
0.28287	-0.00056	0.18213	0.01422
0.28302	0.000223	0.18312	0.01423
0.28317	0.00102	0.18458	0.01424
0.28332	0.0018	0.18488	0.01425
0.28347	0.00263	0.18345	0.01426
0.28362	0.00344	0.18178	0.01427
0.28377	0.00409	0.18151	0.01428
0.28392	0.00452	0.18243	0.01429
0.28408	0.00487	0.18321	0.0143
0.28423	0.0052	0.1834	0.01431
0.28438	0.0054	0.18365	0.01432
0.28453	0.00535	0.18435	0.01433
0.28468	0.00506	0.18496	0.01434
0.28483	0.00465	0.18483	0.01436
0.28498	0.00422	0.18393	0.01437
0.28513	0.00388	0.18261	0.01438
0.28529	0.00369	0.18135	0.01438
0.28544	0.00365	0.18058	0.01439
0.28559	0.0037	0.18048	0.0144
0.28574	0.00377	0.18064	0.01441
0.28589	0.00381	0.18055	0.01442
0.28604	0.00382	0.18022	0.01443
0.28619	0.00376	0.18017	0.01445
0.28635	0.00361	0.1806	0.01446
0.2865	0.00331	0.18124	0.01447
0.28665	0.00288	0.1818	0.01448
0.2868	0.0025	0.18218	0.01449
0.28695	0.00247	0.18223	0.0145
0.2871	0.00293	0.18182	0.01451
0.28725	0.00367	0.18122	0.01452
0.2874	0.00425	0.18082	0.01453
0.28756	0.00438	0.18049	0.01454
0.28771	0.00419	0.17976	0.01455
0.28786	0.00415	0.17882	0.01455
0.28801	0.0046	0.17874	0.01457
0.28816	0.00551	0.18019	0.01458
0.28831	0.00655	0.18236	0.01459
0.28846	0.00732	0.18362	0.0146
0.28862	0.00757	0.18313	0.01462
0.28877	0.00733	0.18149	0.01463
0.28892	0.00686	0.17999	0.01464
0.28907	0.00641	0.1795	0.01465
0.28922	0.00615	0.17991	0.01466
0.28937	0.00616	0.18033	0.01467
0.28952	0.00648	0.17989	0.01468
0.28967	0.00701	0.17863	0.01468
0.28983	0.00744	0.17744	0.01469
0.28998	0.00742	0.177	0.0147
0.29013	0.00679	0.17707	0.01472
0.29028	0.00566	0.17695	0.01473
0.29043	0.00433	0.17648	0.01474
0.29058	0.00315	0.17605	0.01475
0.29073	0.00237	0.17583	0.01476
0.29088	0.00188	0.17559	0.01477
0.29104	0.00129	0.17525	0.01478
0.29119	0.000235	0.17518	0.01479
0.29134	-0.00123	0.17555	0.0148
0.29149	-0.00266	0.17586	0.01481
0.29164	-0.00369	0.17562	0.01482
0.29179	-0.00425	0.17527	0.01483
0.29194	-0.00453	0.17576	0.01485
0.2921	-0.00465	0.17714	0.01485
0.29225	-0.00475	0.17824	0.01486
0.2924	-0.00496	0.17795	0.01487
0.29255	-0.00531	0.17655	0.01489
0.2927	-0.00563	0.17528	0.0149
0.29285	-0.00569	0.17495	0.01491
0.293	-0.00545	0.17539	0.01492
0.29315	-0.00498	0.17614	0.01493
0.29331	-0.00426	0.17682	0.01494
0.29346	-0.0032	0.17711	0.01495
0.29361	-0.00184	0.17674	0.01496
0.29376	-0.000437	0.17597	0.01497
0.29391	0.000782	0.17534	0.01498
0.29406	0.00177	0.17488	0.01499
0.29421	0.00257	0.17394	0.015
0.29437	0.0032	0.17241	0.01501
0.29452	0.00372	0.1713	0.01502
0.29467	0.00423	0.17163	0.01503
0.29482	0.00475	0.17298	0.01504
0.29497	0.0051	0.17394	0.01506
0.29512	0.00513	0.17387	0.01507
0.29527	0.00486	0.17352	0.01508
0.29542	0.00441	0.1737	0.01509
0.29558	0.00385	0.17413	0.0151
0.29573	0.0032	0.17389	0.01511
0.29588	0.00255	0.17268	0.01512
0.29603	0.002	0.17124	0.01513
0.29618	0.00149	0.17045	0.01515
0.29633	0.000801	0.17041	0.01516
0.29648	-8.2e-05	0.17042	0.01517
0.29664	-0.000943	0.16987	0.01518
0.29679	-0.00164	0.16901	0.01519
0.29694	-0.00234	0.16859	0.0152
0.29709	-0.00328	0.16884	0.01521
0.29724	-0.00444	0.16917	0.01522
0.29739	-0.00555	0.16916	0.01523
0.29754	-0.0064	0.16926	0.01524
0.29769	-0.00697	0.17012	0.01525
0.29785	-0.00731	0.17147	0.01527
0.298	-0.00747	0.17226	0.01527
0.29815	-0.00747	0.17206	0.01528
0.2983	-0.00736	0.17155	0.01529
0.29845	-0.00703	0.17146	0.0153
0.2986	-0.00631	0.17177	0.01532
0.29875	-0.00525	0.17201	0.01533
0.2989	-0.00424	0.17204	0.01534
0.29906	-0.00371	0.17196	0.01535
0.29921	-0.0036	0.17171	0.01536
0.29936	-0.00346	0.17122	0.01538
0.29951	-0.00286	0.17073	0.01539
0.29966	-0.00188	0.17059	0.0154
0.29981	-0.000941	0.17073	0.01541
0.29996	-0.000245	0.17065	0.01542
0.30012	0.000442	0.17	0.01543
0.30027	0.00144	0.16898	0.01544
0.30042	0.00269	0.16808	0.01545
0.30057	0.00377	0.16763	0.01546
0.30072	0.00436	0.16768	0.01547
0.30087	0.00459	0.16806	0.01548
0.30102	0.00487	0.16848	0.01549
0.30117	0.00536	0.1686	0.0155
0.30133	0.00597	0.16831	0.01551
0.30148	0.00648	0.1678	0.01553
0.30163	0.00679	0.16742	0.01554
0.30178	0.00687	0.16742	0.01555
0.30193	0.00681	0.16782	0.01556
0.30208	0.00678	0.16851	0.01557
0.30223	0.00694	0.16924	0.01558
0.30239	0.00717	0.16965	0.01559
0.30254	0.00709	0.16941	0.0156
0.30269	0.0065	0.16864	0.01561
0.30284	0.00571	0.16784	0.01562
0.30299	0.0052	0.16725	0.01563
0.30314	0.00508	0.16642	0.01564
0.30329	0.00495	0.16498	0.01566
0.30344	0.00457	0.16366	0.01567
[truncated: 44,255 more rows]

## Sheet: Fig.2B
	KGM	Mixture of MA and KGM	MAKGM
800.314	98.1159	91.4751	95.6157
800.796	98.1124	91.4627	95.6103
801.278	98.1071	91.4463	95.6053
801.76	98.0999	91.4254	95.5998
802.242	98.0905	91.4008	95.593
802.724	98.0792	91.3735	95.585
803.206	98.0661	91.3454	95.5764
803.688	98.0516	91.3177	95.5685
804.171	98.0366	91.2908	95.5629
804.653	98.0222	91.2641	95.5606
805.135	98.0097	91.2365	95.5621
805.617	98.0002	91.2066	95.5666
806.099	97.995	91.1741	95.5734
806.581	97.9943	91.1395	95.581
807.063	97.9981	91.1041	95.5885
807.545	98.0053	91.0696	95.5953
808.028	98.0142	91.0377	95.6013
808.51	98.0231	91.0096	95.6071
808.992	98.0304	90.986	95.6135
809.474	98.0353	90.9679	95.6214
809.956	98.0382	90.9562	95.6317
810.438	98.0402	90.9525	95.6451
810.92	98.0431	90.9579	95.662
811.402	98.0487	90.9729	95.6825
811.885	98.0585	90.997	95.7064
812.367	98.073	91.0288	95.7331
812.849	98.0922	91.0665	95.7619
813.331	98.115	91.1088	95.7921
813.813	98.1406	91.1553	95.8231
814.295	98.1679	91.2068	95.8544
814.777	98.1963	91.2643	95.8855
815.259	98.2252	91.3285	95.9164
815.741	98.2544	91.3992	95.9468
816.224	98.2835	91.475	95.9773
816.706	98.3126	91.554	96.0082
817.188	98.3415	91.6345	96.0405
817.67	98.3705	91.7156	96.0749
818.152	98.3995	91.7974	96.112
818.634	98.4286	91.8806	96.152
819.116	98.4578	91.9657	96.1941
819.598	98.4867	92.0527	96.2371
820.081	98.5151	92.1406	96.2793
820.563	98.5426	92.2281	96.3189
821.045	98.5691	92.3138	96.3548
821.527	98.5951	92.3966	96.3863
822.009	98.6209	92.4759	96.4135
822.491	98.6469	92.551	96.4369
822.973	98.6736	92.6213	96.4573
823.455	98.7006	92.6853	96.4758
823.937	98.7275	92.7417	96.493
824.42	98.7531	92.7888	96.5097
824.902	98.7763	92.8258	96.5263
825.384	98.7965	92.8528	96.5428
825.866	98.813	92.8704	96.5593
826.348	98.8262	92.88	96.5754
826.83	98.8367	92.8824	96.5905
827.312	98.8452	92.8779	96.6042
827.794	98.8529	92.866	96.616
828.277	98.8605	92.8459	96.6256
828.759	98.8684	92.8164	96.6332
829.241	98.8767	92.7771	96.6392
829.723	98.8854	92.7278	96.6444
830.205	98.8943	92.6691	96.6494
830.687	98.9029	92.6016	96.6548
831.169	98.9111	92.5259	96.6611
831.651	98.9184	92.4424	96.6682
832.133	98.9245	92.3513	96.6762
832.615	98.9293	92.2531	96.6848
833.098	98.9322	92.1485	96.6935
833.58	98.9333	92.0393	96.702
834.062	98.9325	91.9277	96.7096
834.544	98.93	91.8166	96.716
835.026	98.9266	91.7089	96.7206
835.508	98.923	91.6077	96.7235
835.99	98.9199	91.5161	96.7248
836.472	98.918	91.4373	96.725
836.955	98.9178	91.3745	96.7244
837.437	98.9192	91.3309	96.7236
837.919	98.9219	91.3088	96.7225
838.401	98.9256	91.3094	96.7211
838.883	98.9296	91.3317	96.7189
839.365	98.9334	91.3731	96.7155
839.847	98.937	91.4303	96.711
840.329	98.9402	91.4995	96.7055
840.812	98.9432	91.578	96.6999
841.294	98.9462	91.6639	96.6951
841.776	98.9492	91.7563	96.6921
842.258	98.9521	91.8541	96.6917
842.74	98.9547	91.956	96.6942
843.222	98.9566	92.0597	96.6996
843.704	98.9576	92.1632	96.7075
844.186	98.9579	92.2642	96.7175
844.668	98.9579	92.3616	96.7288
845.151	98.9582	92.4548	96.7408
845.633	98.9595	92.5439	96.7524
846.115	98.9625	92.6289	96.7625
846.597	98.9676	92.7093	96.7699
847.079	98.9746	92.7841	96.7734
847.561	98.9832	92.8522	96.7726
848.043	98.9926	92.913	96.7677
848.525	99.002	92.9664	96.7596
849.008	99.0107	93.0137	96.7502
849.49	99.0182	93.0565	96.7411
849.972	99.0241	93.0968	96.7338
850.454	99.0287	93.1365	96.7294
850.936	99.0321	93.1766	96.7277
851.418	99.0347	93.2179	96.7281
851.9	99.0369	93.2605	96.7294
852.382	99.039	93.3049	96.7306
852.864	99.0411	93.3514	96.7307
853.347	99.043	93.4006	96.7293
853.829	99.0442	93.4532	96.7262
854.311	99.0442	93.5096	96.7218
854.793	99.0427	93.57	96.716
855.275	99.0391	93.6343	96.7091
855.757	99.0336	93.7023	96.701
856.239	99.0263	93.7736	96.6918
856.721	99.0177	93.8474	96.6814
857.203	99.0085	93.9224	96.6698
857.686	98.9992	93.9973	96.6569
858.168	98.9905	94.0703	96.6426
858.65	98.9823	94.1397	96.627
859.132	98.9747	94.2044	96.6104
859.614	98.9672	94.2639	96.593
860.096	98.9593	94.318	96.5757
860.578	98.9505	94.3671	96.5593
861.06	98.9405	94.4112	96.5447
861.543	98.9293	94.4505	96.5326
862.025	98.9174	94.4849	96.5233
862.507	98.9054	94.5142	96.5165
862.989	98.8937	94.5389	96.5112
863.471	98.8829	94.5596	96.5066
863.953	98.8729	94.577	96.5017
864.435	98.8632	94.592	96.4959
864.917	98.8531	94.6048	96.489
865.399	98.8415	94.6151	96.481
865.882	98.8278	94.6223	96.4719
866.364	98.8117	94.6257	96.4618
866.846	98.7936	94.625	96.4506
867.328	98.7745	94.6205	96.4381
867.81	98.756	94.6131	96.4241
868.292	98.7398	94.6041	96.4087
868.774	98.7268	94.5945	96.3925
869.256	98.7177	94.585	96.3761
869.739	98.7121	94.5756	96.3603
870.221	98.709	94.5659	96.3456
870.703	98.7071	94.5554	96.3324
871.185	98.7051	94.5437	96.3206
871.667	98.702	94.5308	96.3101
872.149	98.6977	94.5171	96.3007
872.631	98.6921	94.5029	96.2922
873.113	98.6856	94.4886	96.2847
873.596	98.6787	94.4743	96.2784
874.078	98.6716	94.4602	96.2733
874.56	98.6645	94.4463	96.2693
875.042	98.6576	94.4333	96.2667
875.524	98.6512	94.4219	96.2654
876.006	98.6458	94.4132	96.2655
876.488	98.6419	94.4081	96.2673
876.97	98.6401	94.4073	96.2711
877.452	98.6409	94.4108	96.2768
877.934	98.6444	94.4182	96.2845
878.417	98.6506	94.4289	96.2938
878.899	98.6594	94.442	96.3045
879.381	98.6706	94.457	96.3159
879.863	98.684	94.4736	96.3278
880.345	98.6996	94.4912	96.3397
880.827	98.7168	94.5096	96.3513
881.309	98.7347	94.5285	96.3623
881.791	98.7524	94.5475	96.3725
882.274	98.7686	94.5667	96.3816
882.756	98.7823	94.586	96.3897
883.238	98.7931	94.6058	96.3969
883.72	98.8008	94.6259	96.4034
884.202	98.8062	94.646	96.4094
884.684	98.8099	94.6652	96.4149
885.166	98.8127	94.6825	96.42
885.648	98.8149	94.6969	96.4245
886.13	98.8165	94.7079	96.4281
886.613	98.8169	94.7157	96.4306
887.095	98.816	94.7211	96.4319
887.577	98.8138	94.7255	96.4321
888.059	98.8107	94.7301	96.4311
888.541	98.8076	94.7358	96.4292
889.023	98.8058	94.7429	96.4262
889.505	98.8061	94.7512	96.422
889.987	98.809	94.7604	96.4163
890.47	98.8143	94.7699	96.4089
890.952	98.8211	94.7794	96.3999
891.434	98.8282	94.7886	96.3898
891.916	98.8344	94.7972	96.3792
892.398	98.8386	94.8048	96.369
892.88	98.8405	94.8112	96.3599
893.362	98.8401	94.816	96.3526
893.844	98.8383	94.8192	96.3472
894.326	98.8359	94.8208	96.3435
894.808	98.8338	94.8212	96.3414
895.291	98.8331	94.8207	96.3404
895.773	98.834	94.8194	96.3401
896.255	98.8368	94.8173	96.3404
896.737	98.8412	94.8142	96.3409
897.219	98.847	94.8098	96.3414
897.701	98.8534	94.8041	96.3417
898.183	98.8601	94.7974	96.3417
898.665	98.8667	94.7903	96.3415
899.148	98.8731	94.7833	96.3413
899.63	98.8793	94.7768	96.3415
900.112	98.8856	94.771	96.3427
900.594	98.892	94.766	96.3453
901.076	98.8986	94.762	96.35
901.558	98.9052	94.7593	96.3568
902.04	98.9117	94.7587	96.3661
902.522	98.9177	94.7607	96.3779
903.005	98.9233	94.7659	96.392
903.487	98.9285	94.774	96.408
903.969	98.9335	94.7841	96.4256
904.451	98.9388	94.7949	96.444
904.933	98.9449	94.8046	96.4624
905.415	98.9521	94.8123	96.4799
905.897	98.9607	94.8174	96.4958
906.379	98.9704	94.8203	96.5096
906.861	98.9811	94.8217	96.5211
907.344	98.9919	94.8224	96.5299
907.826	99.0023	94.8226	96.5362
908.308	99.0117	94.8222	96.5397
908.79	99.0196	94.8204	96.5406
909.272	99.026	94.816	96.5391
909.754	99.0309	94.8083	96.5356
910.236	99.0345	94.7965	96.5306
910.718	99.0372	94.7806	96.5247
911.201	99.0396	94.7605	96.5186
911.683	99.0418	94.7364	96.5126
912.165	99.0443	94.7083	96.5063
912.647	99.0475	94.6766	96.4991
913.129	99.0515	94.6412	96.49
913.611	99.0565	94.6026	96.4778
914.093	99.0622	94.5614	96.4614
914.575	99.0684	94.5179	96.4404
915.057	99.0743	94.4727	96.4149
915.54	99.0792	94.4258	96.3854
916.022	99.0823	94.3772	96.3529
916.504	99.0832	94.3266	96.3189
916.986	99.0819	94.2742	96.2843
917.468	99.0789	94.2202	96.2503
917.95	99.075	94.1653	96.2175
918.432	99.0712	94.1104	96.1864
918.914	99.0682	94.0562	96.1575
919.396	99.0664	94.003	96.1309
919.879	99.0657	93.9508	96.1066
920.361	99.0658	93.8988	96.0849
920.843	99.0659	93.8462	96.0655
921.325	99.0657	93.7924	96.0485
921.807	99.0648	93.737	96.0338
922.289	99.0634	93.6804	96.0214
922.771	99.0615	93.6232	96.0114
923.253	99.0597	93.5658	96.0037
923.736	99.0579	93.5086	95.9979
924.218	99.0562	93.4513	95.9937
924.7	99.0542	93.3935	95.9903
925.182	99.0514	93.3348	95.9873
925.664	99.0475	93.275	95.9842
926.146	99.0421	93.2143	95.9807
926.628	99.035	93.1531	95.9767
927.11	99.0262	93.0919	95.9721
927.592	99.0159	93.0312	95.9665
928.075	99.0041	92.9707	95.9593
928.557	98.9909	92.9103	95.9498
929.039	98.9766	92.8497	95.9372
929.521	98.9613	92.789	95.9206
930.003	98.9454	92.7287	95.8998
930.485	98.9293	92.6696	95.8751
930.967	98.9134	92.6128	95.8468
931.449	98.898	92.5589	95.8159
931.932	98.8833	92.5086	95.7834
932.414	98.8692	92.4622	95.7504
932.896	98.8556	92.4201	95.7178
933.378	98.8423	92.3832	95.6866
933.86	98.8291	92.3524	95.6576
934.342	98.8161	92.3289	95.6317
934.824	98.8036	92.3136	95.6094
935.306	98.7917	92.3065	95.5912
935.788	98.7809	92.3072	95.5771
936.271	98.7712	92.3146	95.5671
936.753	98.7626	92.3273	95.561
937.235	98.7548	92.3445	95.5584
937.717	98.7475	92.3655	95.5593
938.199	98.7402	92.3901	95.5634
938.681	98.7328	92.4179	95.5702
939.163	98.7251	92.4485	95.5793
939.645	98.7175	92.4806	95.5901
940.128	98.7101	92.513	95.6022
940.61	98.7035	92.5444	95.6155
941.092	98.6983	92.5742	95.6301
941.574	98.6948	92.6022	95.6463
942.056	98.6932	92.6291	95.6643
942.538	98.6936	92.6557	95.684
943.02	98.6955	92.683	95.7047
943.502	98.6985	92.7118	95.7253
943.984	98.7022	92.7425	95.7446
944.467	98.7061	92.7754	95.7619
944.949	98.7102	92.8109	95.777
945.431	98.7143	92.8495	95.7904
945.913	98.7186	92.8915	95.803
946.395	98.723	92.9371	95.8158
946.877	98.7274	92.986	95.8293
947.359	98.7312	93.0376	95.8438
947.841	98.7343	93.091	95.8585
948.323	98.7363	93.1454	95.8729
948.806	98.7373	93.2	95.8863
949.288	98.7376	93.2548	95.8981
949.77	98.7377	93.3096	95.9084
950.252	98.7381	93.3645	95.9172
950.734	98.7391	93.4196	95.9243
951.216	98.7406	93.4749	95.9297
951.698	98.7424	93.53	95.9329
952.18	98.744	93.585	95.9339
952.663	98.7448	93.6393	95.9326
953.145	98.7448	93.693	95.9297
953.627	98.7439	93.7457	95.926
954.109	98.7427	93.7972	95.9226
954.591	98.7415	93.8472	95.9202
955.073	98.7408	93.8956	95.919
955.555	98.7407	93.9424	95.9187
956.037	98.7413	93.9878	95.9187
956.519	98.7422	94.0323	95.9185
957.002	98.7434	94.0761	95.9179
957.484	98.7446	94.1195	95.9174
957.966	98.746	94.1625	95.918
958.448	98.7476	94.2051	95.9206
958.93	98.7495	94.2475	95.9259
959.412	98.7519	94.29	95.9342
959.894	98.7545	94.3329	95.9452
960.376	98.7574	94.377	95.958
960.859	98.7601	94.4224	95.9719
961.341	98.7626	94.4692	95.986
961.823	98.7649	94.5165	95.9997
962.305	98.7672	94.5637	96.0129
962.787	98.7698	94.6097	96.0254
963.269	98.7727	94.654	96.0369
963.751	98.7762	94.6963	96.0472
964.233	98.7801	94.7369	96.056
964.716	98.7842	94.7761	96.0627
965.198	98.788	94.8138	96.067
965.68	98.791	94.85	96.0688
966.162	98.7928	94.884	96.0678
966.644	98.7933	94.9151	96.0643
967.126	98.7924	94.9428	96.0583
967.608	98.79	94.9666	96.0503
968.09	98.7864	94.9864	96.0405
968.572	98.7816	95.0018	96.0294
969.054	98.7757	95.0125	96.0171
969.537	98.7686	95.0178	96.0037
970.019	98.7606	95.0172	95.9892
970.501	98.7517	95.0104	95.9732
970.983	98.7422	94.9973	95.9554
971.465	98.7324	94.9786	95.9355
971.947	98.7227	94.9552	95.9132
972.429	98.7129	94.9279	95.8885
972.911	98.7029	94.8976	95.8617
973.394	98.6921	94.8647	95.8331
973.876	98.6797	94.8293	95.803
974.358	98.6651	94.7914	95.7718
974.84	98.6478	94.7511	95.7395
975.322	98.6278	94.7087	95.7061
975.804	98.6056	94.6649	95.6714
976.286	98.5816	94.6204	95.6353
976.768	98.5567	94.576	95.5978
977.25	98.5314	94.5322	95.5587
977.733	98.5058	94.4897	95.518
978.215	98.4797	94.4486	95.4757
978.697	98.453	94.4093	95.4316
979.179	98.4253	94.3718	95.3861
979.661	98.3964	94.3361	95.3396
980.143	98.3666	94.302	95.2926
980.625	98.3361	94.2686	95.2461
981.107	98.305	94.2347	95.2005
981.59	98.2734	94.199	95.1562
982.072	98.2411	94.1598	95.1129
982.554	98.2075	94.1161	95.0701
983.036	98.1722	94.0668	95.0272
983.518	98.1351	94.0118	94.9838
984	98.0967	93.9509	94.9399
984.482	98.0574	93.8845	94.8961
984.964	98.0181	93.8123	94.853
985.447	97.9795	93.7346	94.8113
985.929	97.9419	93.6509	94.7712
986.411	97.905	93.5615	94.7325
986.893	97.8685	93.4666	94.6948
987.375	97.8317	93.3666	94.6576
987.857	97.7943	93.2622	94.6205
988.339	97.756	93.1542	94.5834
988.821	97.7172	93.0428	94.5467
989.303	97.6781	92.928	94.5104
989.785	97.6391	92.8096	94.4747
990.268	97.6004	92.6871	94.4393
990.75	97.5623	92.5604	94.404
991.232	97.5251	92.4298	94.3689
991.714	97.4892	92.2959	94.334
992.196	97.455	92.1598	94.2999
992.678	97.423	92.022	94.2671
993.16	97.3932	91.883	94.2358
993.643	97.3653	91.7423	94.206
994.125	97.3386	91.5995	94.1772
994.607	97.3122	91.454	94.1489
995.089	97.2856	91.3056	94.1206
995.571	97.2585	91.1546	94.0919
996.053	97.2312	91.0017	94.0628
996.535	97.2042	90.8477	94.0333
997.017	97.178	90.693	94.0034
997.499	97.1529	90.5377	93.9728
997.981	97.1288	90.3812	93.9412
998.464	97.1054	90.2231	93.9083
998.946	97.082	90.0632	93.8744
999.428	97.0583	89.9023	93.8399
999.91	97.0345	89.7418	93.8059
1000.39	97.0106	89.5833	93.7733
1000.87	96.9871	89.4283	93.7424
1001.36	96.9642	89.2776	93.713
1001.84	96.9421	89.1321	93.6843
1002.32	96.9207	88.992	93.6555
1002.8	96.8999	88.8581	93.626
1003.28	96.8799	88.7315	93.5959
1003.77	96.8606	88.6132	93.5662
1004.25	96.842	88.5041	93.5381
1004.73	96.824	88.4038	93.5126
1005.21	96.8063	88.311	93.4902
1005.7	96.7883	88.2234	93.4705
1006.18	96.7699	88.1387	93.4528
1006.66	96.7514	88.0549	93.4358
1007.14	96.7331	87.9713	93.4186
1007.62	96.7162	87.8881	93.4008
1008.11	96.7014	87.8056	93.382
1008.59	96.6889	87.7239	93.3623
1009.07	96.6785	87.6426	93.3416
1009.55	96.6693	87.5606	93.32
1010.03	96.6599	87.4771	93.2977
1010.52	96.6496	87.3919	93.2749
1011	96.6379	87.3057	93.2525
1011.48	96.6251	87.2199	93.2313
1011.96	96.6119	87.1357	93.2119
1012.45	96.5993	87.0534	93.1942
1012.93	96.5875	86.9722	93.1774
1013.41	96.5767	86.8902	93.1604
1013.89	96.5661	86.8058	93.1421
1014.37	96.5553	86.718	93.1217
1014.86	96.5439	86.6274	93.0999
1015.34	96.5322	86.5357	93.0776
1015.82	96.5206	86.4451	93.0565
1016.3	96.5097	86.3573	93.0376
1016.78	96.5001	86.2727	93.0211
1017.27	96.4919	86.1909	93.0063
1017.75	96.4847	86.1111	92.9922
1018.23	96.4784	86.033	92.9777
1018.71	96.4725	85.9573	92.9621
1019.2	96.4674	85.8858	92.9459
1019.68	96.4631	85.8199	92.9296
1020.16	96.4602	85.7605	92.914
1020.64	96.4589	85.7071	92.8996
1021.12	96.4594	85.6586	92.8864
1021.61	96.4617	85.6136	92.8742
1022.09	96.4656	85.5716	92.8628
1022.57	96.4711	85.5337	92.8528
1023.05	96.4779	85.5019	92.8446
1023.53	96.4858	85.478	92.8387
1024.02	96.4945	85.463	92.8354
1024.5	96.5034	85.4565	92.8341
1024.98	96.512	85.4566	92.8338
1025.46	96.5202	85.4617	92.8335
1025.94	96.5282	85.4712	92.833
1026.43	96.5366	85.4858	92.8327
1026.91	96.5466	85.5078	92.834
1027.39	96.5588	85.539	92.8385
1027.87	96.5739	85.5805	92.8476
1028.36	96.5916	85.6316	92.8617
1028.84	96.6112	85.6904	92.8805
1029.32	96.6316	85.7545	92.9031
1029.8	96.6519	85.8227	92.9286
1030.28	96.6714	85.8951	92.9564
1030.77	96.6901	85.9728	92.9863
1031.25	96.7082	86.0571	93.0181
1031.73	96.7262	86.1484	93.0514
1032.21	96.7442	86.2455	93.0849
1032.69	96.7626	86.3462	93.1172
1033.18	96.7816	86.4482	93.1467
1033.66	96.8013	86.5502	93.1726
1034.14	96.8218	86.6519	93.1949
1034.62	96.8435	86.7544	93.2144
1035.1	96.8663	86.8587	93.2324
1035.59	96.8899	86.9647	93.25
1036.07	96.9138	87.0715	93.2679
1036.55	96.9372	87.177	93.2857
1037.03	96.9596	87.2791	93.3029
1037.52	96.9806	87.377	93.3189
1038	97.0005	87.4711	93.3336
1038.48	97.0195	87.5626	93.3475
1038.96	97.0385	87.653	93.3615
1039.44	97.0576	87.7428	93.3766
1039.93	97.077	87.8309	93.3932
1040.41	97.0964	87.9153	93.4115
1040.89	97.1151	87.9937	93.4316
1041.37	97.1327	88.0649	93.4533
1041.85	97.1487	88.1286	93.4772
1042.34	97.1629	88.1861	93.5038
1042.82	97.175	88.2388	93.5337
1043.3	97.1847	88.2875	93.5671
1043.78	97.1917	88.3324	93.6032
1044.27	97.196	88.3724	93.6408
1044.75	97.1974	88.4062	93.6782
1045.23	97.1965	88.4333	93.7139
1045.71	97.194	88.4538	93.7467
1046.19	97.1906	88.4685	93.776
1046.67	97.1872	88.4783	93.8018
1047.16	97.1841	88.4836	93.8237
1047.64	97.1815	88.4839	93.8417
1048.12	97.1791	88.478	93.8553
1048.6	97.1765	88.4646	93.8644
1049.09	97.1736	88.4434	93.8691
1049.57	97.1704	88.4151	93.8699
1050.05	97.1671	88.3815	93.8675
1050.53	97.1639	88.3444	93.8626
1051.01	97.1606	88.3052	93.8554
1051.5	97.1571	88.2642	93.8456
1051.98	97.1529	88.221	93.8327
1052.46	97.1474	88.1748	93.8164
1052.94	97.1406	88.1255	93.797
1053.42	97.1327	88.074	93.7756
1053.91	97.1243	88.0222	93.754
1054.39	97.1162	87.9722	93.734
1054.87	97.1088	87.9252	93.7165
1055.35	97.1026	87.8813	93.7014
1055.84	97.0975	87.8397	93.6876
1056.32	97.0935	87.7991	93.6732
1056.8	97.0905	87.7589	93.6566
1057.28	97.0884	87.7198	93.6373
1057.76	97.0874	87.6835	93.6157
1058.25	97.0877	87.6525	93.5928
1058.73	97.0892	87.6285	93.5702
1059.21	97.0918	87.6123	93.5485
1059.69	97.0951	87.6034	93.5275
1060.17	97.099	87.6009	93.5065
1060.66	97.1036	87.6038	93.4841
1061.14	97.1094	87.6122	93.4595
1061.62	97.1168	87.6267	93.4324
1062.1	97.1261	87.648	93.4033
1062.59	97.1372	87.6763	93.3729
1063.07	97.1496	87.7111	93.3419
1063.55	97.1624	87.7511	93.3106
1064.03	97.175	87.7949	93.2789
1064.51	97.1869	87.8419	93.2468
1065	97.198	87.8921	93.2144
1065.48	97.2087	87.9465	93.182
1065.96	97.2192	88.0057	93.1505
1066.44	97.2297	88.0698	93.1204
1066.92	97.2402	88.1376	93.0923
1067.41	97.2506	88.2071	93.0662
1067.89	97.2608	88.2762	93.042
1068.37	97.2715	88.3433	93.0194
1068.85	97.2831	88.4079	92.9986
1069.34	97.2966	88.4704	92.9798
1069.82	97.3124	88.5315	92.9631
1070.3	97.3305	88.5914	92.9482
1070.78	97.3503	88.6499	92.9347
1071.26	97.3705	88.7063	92.9212
1071.74	97.3899	88.7601	92.9072
1072.23	97.4079	88.8115	92.8921
1072.71	97.424	88.8612	92.8766
1073.19	97.4383	88.9103	92.862
1073.67	97.4511	88.9593	92.8499
1074.16	97.4625	89.0081	92.8414
1074.64	97.4726	89.0552	92.8369
1075.12	97.4812	89.0986	92.836
1075.6	97.4882	89.1368	92.8377
1076.08	97.4941	89.169	92.8412
1076.57	97.4994	89.196	92.8462
1077.05	97.5053	89.2193	92.853
1077.53	97.5125	89.2405	92.8623
1078.01	97.5213	89.2608	92.8747
1078.49	97.5315	89.2803	92.89
1078.98	97.5423	89.2983	92.9076
1079.46	97.5525	89.314	92.9263
1079.94	97.5614	89.3269	92.9452
1080.42	97.5685	89.3372	92.9637
1080.91	97.5742	89.3458	92.9817
1081.39	97.5787	89.3531	92.9994
1081.87	97.5827	89.3592	93.017
1082.35	97.5863	89.363	93.0347
1082.83	97.5896	89.3631	93.0519
1083.32	97.5923	89.3584	93.0682
1083.8	97.5944	89.3485	93.0834
1084.28	97.596	89.3343	93.0976
1084.76	97.5974	89.3176	93.1113
1085.24	97.5991	89.3004	93.125
1085.73	97.6014	89.2841	93.1389
1086.21	97.6044	89.269	93.1527
1086.69	97.6078	89.2544	93.1658
1087.17	97.6113	89.2397	93.1774
1087.65	97.6146	89.2243	93.1872
1088.14	97.618	89.2085	93.1952
1088.62	97.6218	89.193	93.2018
1089.1	97.6264	89.1786	93.2076
1089.58	97.6322	89.1657	93.2126
1090.07	97.6393	89.1538	93.2168
1090.55	97.6473	89.1421	93.2196
1091.03	97.6559	89.1301	93.2207
1091.51	97.6647	89.1179	93.2201
1091.99	97.6739	89.1069	93.2184
1092.48	97.6836	89.0987	93.2167
1092.96	97.6941	89.0951	93.216
1093.44	97.7059	89.0969	93.2166
1093.92	97.7187	89.1039	93.2184
1094.4	97.7323	89.1152	93.2206
1094.89	97.7464	89.1298	93.2227
1095.37	97.7604	89.1478	93.2246
1095.85	97.7746	89.1701	93.227
1096.33	97.7891	89.1982	93.2311
1096.82	97.8042	89.2331	93.2381
1097.3	97.8202	89.275	93.2487
1097.78	97.8372	89.3226	93.2627
1098.26	97.8551	89.3735	93.2791
1098.74	97.8735	89.4254	93.2967
1099.23	97.8922	89.4768	93.3147
1099.71	97.9111	89.5272	93.333
1100.19	97.9304	89.577	93.3523
1100.67	97.9503	89.6269	93.373
1101.15	97.9708	89.6769	93.3954
1101.64	97.9919	89.7259	93.4188
1102.12	98.013	89.7726	93.4419
1102.6	98.0338	89.8155	93.4634
1103.08	98.0538	89.8539	93.4823
1103.57	98.0725	89.8884	93.4989
1104.05	98.0898	89.92	93.514
1104.53	98.1059	89.9503	93.5291
1105.01	98.1208	89.9798	93.5456
1105.49	98.1348	90.0085	93.5639
1105.98	98.1482	90.0353	93.5836
1106.46	98.1613	90.0593	93.6041
1106.94	98.1745	90.0801	93.6243
1107.42	98.1878	90.0986	93.6439
1107.9	98.2013	90.1162	93.6631
1108.39	98.215	90.1348	93.6822
1108.87	98.2283	90.1557	93.7017
1109.35	98.2407	90.1792	93.7218
1109.83	98.2518	90.2051	93.7421
1110.32	98.2613	90.2329	93.7623
1110.8	98.2693	90.2626	93.7823
1111.28	98.2761	90.2949	93.8025
1111.76	98.2822	90.3314	93.8239
1112.24	98.2881	90.3735	93.8474
1112.72	98.2943	90.4224	93.8737
1113.21	98.3009	90.4781	93.9029
1113.69	98.3081	90.54	93.9346
1114.17	98.3158	90.6068	93.9678
1114.65	98.3239	90.6776	94.0018
1115.14	98.3324	90.7517	94.0361
1115.62	98.341	90.8289	94.071
1116.1	98.3496	90.909	94.1068
1116.58	98.3578	90.9913	94.1436
1117.06	98.3656	91.0746	94.1812
1117.55	98.373	91.1576	94.2193
1118.03	98.3804	91.2388	94.2571
1118.51	98.3884	91.3175	94.2945
1118.99	98.3978	91.3936	94.3315
1119.47	98.4091	91.4674	94.3686
1119.96	98.4226	91.5393	94.4066
1120.44	98.4378	91.6098	94.4457
1120.92	98.4542	91.6788	94.4858
1121.4	98.4708	91.7461	94.5263
1121.88	98.4871	91.8115	94.5664
1122.37	98.5028	91.8752	94.6054
1122.85	98.5179	91.9379	94.643
1123.33	98.5329	92.0003	94.6796
1123.81	98.5479	92.0631	94.7159
1124.3	98.563	92.1268	94.7528
1124.78	98.578	92.1911	94.7909
1125.26	98.5922	92.2557	94.8303
1125.74	98.6051	92.3201	94.8709
1126.22	98.6164	92.384	94.9119
1126.71	98.626	92.4471	94.9528
1127.19	98.6342	92.5097	94.9929
1127.67	98.6417	92.5715	95.0316
1128.15	98.6488	92.6322	95.0684
1128.63	98.656	92.6912	95.1026
1129.12	98.6636	92.748	95.1339
1129.6	98.6718	92.8021	95.1622
1130.08	98.6806	92.8532	95.1874
1130.56	98.69	92.9014	95.2098
1131.05	98.7	92.9467	95.23
1131.53	98.7104	92.989	95.2482
1132.01	98.7209	93.0279	95.2648
1132.49	98.7312	93.0628	95.2798
1132.97	98.7406	93.0932	95.2928
1133.46	98.7488	93.119	95.3037
1133.94	98.7555	93.1402	95.3124
1134.42	98.7606	93.1571	95.319
1134.9	98.7642	93.1702	95.3237
1135.38	98.7663	93.1793	95.327
1135.87	98.7669	93.1844	95.3291
1136.35	98.7661	93.1846	95.3299
1136.83	98.7636	93.1796	95.3293
1137.31	98.7596	93.169	95.3268
1137.8	98.7541	93.153	95.3223
1138.28	98.7477	93.1323	95.3156
1138.76	98.7406	93.1077	95.3067
1139.24	98.7335	93.08	95.2959
1139.72	98.7265	93.0497	95.2832
1140.21	98.7198	93.0172	95.2688
1140.69	98.713	92.9823	95.2528
1141.17	98.706	92.945	95.2351
1141.65	98.6983	92.9053	95.2159
1142.13	98.6898	92.8635	95.1958
1142.62	98.6801	92.8203	95.1754
1143.1	98.6695	92.7759	95.1551
1143.58	98.6581	92.731	95.1354
1144.06	98.6461	92.6854	95.1166
1144.55	98.6339	92.6393	95.0986
1145.03	98.6217	92.5926	95.0812
1145.51	98.6101	92.5454	95.0645
1145.99	98.5996	92.4979	95.0485
1146.47	98.5906	92.4506	95.0335
1146.96	98.5833	92.4039	95.0195
1147.44	98.5777	92.3576	95.0062
1147.92	98.5734	92.3117	94.9931
1148.4	98.5699	92.2656	94.9795
1148.88	98.5669	92.2193	94.9646
1149.37	98.5639	92.1726	94.9481
1149.85	98.561	92.1258	94.9303
1150.33	98.5585	92.0797	94.912
1150.81	98.5567	92.0345	94.8944
1151.3	98.556	91.9907	94.8785
1151.78	98.5566	91.9481	94.865
1152.26	98.5587	91.9065	94.8541
1152.74	98.5621	91.8656	94.8455
1153.22	98.5667	91.8255	94.8389
1153.7	98.5725	91.7869	94.8338
1154.19	98.5792	91.7502	94.8298
1154.67	98.5868	91.7164	94.8268
1155.15	98.5952	91.6856	94.8247
1155.63	98.604	91.6578	94.8235
1156.12	98.613	91.6328	94.823
1156.6	98.6222	91.6102	94.8234
1157.08	98.6317	91.5902	94.8253
1157.56	98.6417	91.5733	94.8291
1158.04	98.6524	91.5602	94.8356
1158.53	98.664	91.552	94.8452
1159.01	98.6764	91.5491	94.8582
1159.49	98.6893	91.5519	94.8745
1159.97	98.7022	91.5605	94.8936
1160.45	98.7148	91.5748	94.9148
1160.94	98.7268	91.5952	94.9381
1161.42	98.7382	91.6223	94.9634
1161.9	98.7492	91.6566	94.9912
1162.38	98.7603	91.6984	95.0216
1162.87	98.7717	91.7474	95.0548
1163.35	98.7836	91.8028	95.0907
1163.83	98.7964	91.8632	95.1286
1164.31	98.81	91.9274	95.1681
1164.79	98.8246	91.9947	95.2085
1165.28	98.8402	92.0645	95.2493
1165.76	98.8566	92.1364	95.2903
1166.24	98.8738	92.21	95.331
1166.72	98.8915	92.2846	95.3708
1167.2	98.9091	92.3588	95.4091
1167.69	98.9263	92.4313	95.4452
1168.17	98.9427	92.5014	95.4786
1168.65	98.958	92.5685	95.5094
1169.13	98.9721	92.6328	95.5379
1169.62	98.9851	92.6947	95.5649
1170.1	98.9971	92.7546	95.5911
1170.58	99.0084	92.8127	95.617
1171.06	99.0189	92.869	95.6427
1171.54	99.0288	92.9231	95.6679
1172.03	99.0381	92.9747	95.6921
1172.51	99.0469	93.0238	95.715
1172.99	99.0555	93.0706	95.7365
1173.47	99.064	93.1156	95.7565
1173.95	99.0727	93.1591	95.7754
1174.44	99.0817	93.2014	95.7934
1174.92	99.0912	93.2427	95.8104
1175.4	99.1012	93.2829	95.8266
1175.88	99.1117	93.3222	95.842
1176.37	99.1227	93.361	95.8567
1176.85	99.1341	93.3996	95.871
1177.33	99.1455	93.4386	95.8855
1177.81	99.1566	93.4782	95.9006
1178.29	99.1668	93.5184	95.9163
1178.78	99.1758	93.5589	95.9328
1179.26	99.1834	93.5996	95.9495
1179.74	99.1894	93.6403	95.9661
1180.22	99.1945	93.6812	95.9823
1180.7	99.199	93.7224	95.9979
1181.19	99.2038	93.7644	96.0132
1181.67	99.2094	93.8072	96.0284
1182.15	99.2159	93.8508	96.0438
1182.63	99.2234	93.8949	96.0597
1183.11	99.2317	93.9393	96.0761
1183.6	99.2404	93.9838	96.0929
1184.08	99.2494	94.0282	96.1099
1184.56	99.2583	94.0725	96.127
1185.04	99.2673	94.1167	96.1442
1185.53	99.276	94.1604	96.1613
1186.01	99.2844	94.2036	96.1779
1186.49	99.2921	94.2458	96.1939
1186.97	99.2989	94.2872	96.2087
1187.45	99.3048	94.3279	96.2221
1187.94	99.3097	94.3681	96.2337
1188.42	99.3141	94.4083	96.2436
1188.9	99.3183	94.4484	96.2516
1189.38	99.3226	94.4882	96.2578
1189.86	99.3275	94.527	96.2619
1190.35	99.3329	94.5645	96.2639
1190.83	99.3387	94.6004	96.2637
1191.31	99.3446	94.6347	96.2612
1191.79	99.3503	94.6679	96.2564
1192.28	99.3555	94.7003	96.2497
1192.76	99.36	94.7322	96.2414
1193.24	99.3638	94.7634	96.2319
1193.72	99.3667	94.7935	96.2216
1194.2	99.3687	94.8219	96.2107
1194.68	99.3699	94.8482	96.1994
1195.17	99.3702	94.8723	96.1878
1195.65	99.3699	94.895	96.1763
1196.13	99.3691	94.9169	96.1652
1196.61	99.3681	94.9388	96.1548
1197.1	99.3671	94.9614	96.1455
1197.58	99.3662	94.9847	96.1376
1198.06	99.3651	95.0087	96.1309
1198.54	99.3638	95.0329	96.1255
1199.02	99.3621	95.0568	96.1212
1199.51	99.3597	95.08	96.1179
1199.99	99.357	95.1022	96.1159
1200.47	99.354	95.1231	96.1151
1200.95	99.3513	95.1423	96.1158
1201.43	99.3489	95.1598	96.1178
1201.92	99.3469	95.1755	96.1211
1202.4	99.3452	95.1895	96.1254
1202.88	99.3436	95.2022	96.1306
1203.36	99.3416	95.2138	96.1366
1203.85	99.3393	95.2247	96.1438
1204.33	99.3366	95.235	96.1525
1204.81	99.3339	95.2445	96.1629
1205.29	99.3316	95.2531	96.175
1205.77	99.3302	95.2608	96.1884
1206.26	99.3296	95.2677	96.2024
1206.74	99.33	95.2741	96.2162
1207.22	99.331	95.2804	96.2292
1207.7	99.3322	95.287	96.2409
1208.18	99.3335	95.2939	96.251
1208.67	99.3345	95.3007	96.2598
1209.15	99.3352	95.3071	96.2673
1209.63	99.3357	95.3127	96.2738
1210.11	99.336	95.3171	96.2796
1210.6	99.3362	95.3205	96.2849
1211.08	99.3363	95.3229	96.29
1211.56	99.3361	95.3245	96.2953
1212.04	99.3356	95.3254	96.3011
1212.52	99.3349	95.3254	96.3075
1213.01	99.3338	95.3245	96.3146
1213.49	99.3325	95.3225	96.3223
1213.97	99.3313	95.3195	96.3303
1214.45	99.3302	95.3157	96.3384
1214.93	99.3293	95.3113	96.3467
1215.42	99.3288	95.3062	96.3553
1215.9	99.3287	95.3003	96.3646
1216.38	99.3289	95.293	96.3751
1216.86	99.3294	95.284	96.3871
1217.35	99.3301	95.2729	96.4008
1217.83	99.3307	95.2594	96.416
1218.31	99.331	95.2437	96.4326
1218.79	99.3309	95.226	96.4503
1219.27	99.3302	95.2066	96.4688
1219.76	99.3289	95.1853	96.4879
1220.24	99.3271	95.1619	96.5072
1220.72	99.325	95.1359	96.5264
1221.2	99.3228	95.1067	96.5449
1221.68	99.3208	95.074	96.5623
1222.17	99.3187	95.0372	96.5782
1222.65	99.3166	94.996	96.5924
1223.13	99.3141	94.9498	96.6046
1223.61	99.3108	94.898	96.615
1224.09	99.3064	94.8397	96.6236
1224.58	99.301	94.7741	96.6305
1225.06	99.2945	94.7004	96.6358
1225.54	99.2872	94.6183	96.6396
1226.02	99.2794	94.5278	96.6419
1226.51	99.2716	94.4291	96.6429
1226.99	99.2638	94.3223	96.6426
1227.47	99.2562	94.208	96.641
1227.95	99.2486	94.0865	96.6381
1228.43	99.241	93.9583	96.6336
1228.91	99.2331	93.8242	96.6276
1229.4	99.2247	93.6849	96.62
1229.88	99.2157	93.5417	96.6111
1230.36	99.2061	93.3964	96.6012
1230.84	99.1961	93.2509	96.5909
1231.33	99.1859	93.1077	96.5807
1231.81	99.1756	92.9694	96.5708
1232.29	99.1655	92.8387	96.5611
1232.77	99.1558	92.7181	96.5516
1233.26	99.1466	92.6102	96.5417
1233.74	99.1379	92.5168	96.5312
1234.22	99.1296	92.4398	96.52
1234.7	99.1219	92.3808	96.5083
1235.18	99.1148	92.3408	96.4966
1235.66	99.1083	92.3203	96.4853
1236.15	99.1028	92.3192	96.4746
1236.63	99.0981	92.3365	96.4647
1237.11	99.0945	92.3709	96.4554
1237.59	99.0918	92.4209	96.4466
1238.08	99.0899	92.485	96.4382
1238.56	99.0885	92.5616	96.4301
1239.04	99.0875	92.649	96.4223
1239.52	99.0867	92.7453	96.4151
1240	99.0862	92.8478	96.4082
1240.49	99.0858	92.9541	96.4017
1240.97	99.0856	93.0614	96.3952
1241.45	99.0857	93.1678	96.3883
1241.93	99.0859	93.2715	96.381
1242.41	99.0861	93.3718	96.3729
1242.9	99.0862	93.4682	96.364
1243.38	99.0859	93.5605	96.3542
1243.86	99.0854	93.6484	96.3433
1244.34	99.0846	93.7317	96.3309
1244.83	99.0838	93.8101	96.3167
1245.31	99.0833	93.8839	96.3007
1245.79	99.0834	93.953	96.283
1246.27	99.0842	94.0178	96.2645
1246.75	99.0858	94.0784	96.2465
1247.24	99.0878	94.1346	96.2303
1247.72	99.0898	94.1864	96.2171
1248.2	99.0914	94.2336	96.2078
1248.68	99.0924	94.2763	96.2025
1249.16	99.0929	94.3149	96.2014
1249.65	99.0928	94.3504	96.2039
1250.13	99.0928	94.3834	96.2098
1250.61	99.0931	94.415	96.2187
1251.09	99.0943	94.4456	96.2304
1251.58	99.0965	94.4756	96.2447
1252.06	99.0996	94.5052	96.2613
1252.54	99.1034	94.5348	96.2799
1253.02	99.1075	94.5645	96.3001
1253.5	99.1115	94.595	96.3215
1253.98	99.1152	94.6263	96.3439
1254.47	99.1183	94.6585	96.3671
1254.95	99.1208	94.6911	96.391
1255.43	99.1227	94.7234	96.4154
1255.91	99.1243	94.7548	96.4402
1256.4	99.1258	94.7848	96.4653
1256.88	99.1275	94.8132	96.4905
1257.36	99.1296	94.8404	96.5161
1257.84	99.1323	94.8668	96.542
1258.33	99.1357	94.8929	96.5686
1258.81	99.1398	94.9188	96.5958
1259.29	99.1443	94.9446	96.6233
1259.77	99.1489	94.9703	96.6507
1260.25	99.1533	94.9958	96.6772
1260.73	99.1571	95.021	96.7023
1261.22	99.1603	95.0462	96.7258
1261.7	99.163	95.0713	96.7477
1262.18	99.1655	95.0959	96.7686
1262.66	99.1678	95.1196	96.7887
1263.15	99.1703	95.142	96.8084
1263.63	99.1729	95.1627	96.8278
1264.11	99.1757	95.182	96.8464
1264.59	99.1785	95.2002	96.8639
1265.07	99.1813	95.2182	96.8799
1265.56	99.1841	95.2364	96.8941
1266.04	99.187	95.2551	96.9066
1266.52	99.1903	95.2741	96.9176
1267	99.194	95.2929	96.9271
1267.48	99.1986	95.3109	96.9353
1267.97	99.204	95.3278	96.9422
1268.45	99.2101	95.3436	96.9475
1268.93	99.2168	95.3584	96.9512
1269.41	99.2239	95.3722	96.9531
1269.89	99.2309	95.3853	96.9534
1270.38	99.2376	95.3972	96.9522
1270.86	99.2436	95.4077	96.9496
1271.34	99.2488	95.4162	96.9456
1271.82	99.253	95.4224	96.9403
1272.31	99.2564	95.4263	96.9337
1272.79	99.2591	95.4277	96.9261
1273.27	99.2614	95.4267	96.9177
1273.75	99.2634	95.4231	96.9088
1274.23	99.2655	95.4167	96.8998
1274.72	99.2678	95.4074	96.8911
1275.2	99.2704	95.3951	96.8829
1275.68	99.2733	95.3801	96.8753
1276.16	99.2764	95.363	96.8686
1276.64	99.2796	95.3443	96.863
1277.13	99.2826	95.3244	96.8589
1277.61	99.285	95.3037	96.8567
1278.09	99.2866	95.2821	96.8568
1278.57	99.2875	95.2595	96.8593
1279.06	99.2875	95.2358	96.864
1279.54	99.2872	95.2113	96.8705
1280.02	99.2871	95.1862	96.8784
1280.5	99.2877	95.1611	96.8871
1280.98	99.2892	95.1363	96.8962
1281.47	99.2918	95.112	96.9056
1281.95	99.2949	95.0884	96.9151
1282.43	99.298	95.065	96.9247
1282.91	99.3002	95.0418	96.9341
1283.39	99.3011	95.0187	96.9432
1283.88	99.3003	94.9957	96.9518
1284.36	99.2981	94.973	96.9596
1284.84	99.2949	94.9506	96.9669
1285.32	99.2917	94.9286	96.9737
1285.81	99.2889	94.9066	96.9802
1286.29	99.287	94.8843	96.9866
1286.77	99.2862	94.8612	96.9927
1287.25	99.286	94.837	96.9984
1287.73	99.286	94.8113	97.0032
1288.22	99.2855	94.7837	97.0068
1288.7	99.284	94.7539	97.0092
1289.18	99.2813	94.7214	97.0104
1289.66	99.2774	94.6856	97.0107
1290.14	99.2725	94.6463	97.0103
1290.63	99.2671	94.6034	97.0093
1291.11	99.2616	94.5573	97.0077
1291.59	99.2561	94.5087	97.0052
1292.07	99.251	94.4586	97.0017
1292.56	99.2464	94.408	96.9969
1293.04	99.2424	94.3577	96.9909
1293.52	99.2387	94.3084	96.9839
1294	99.2353	94.2605	96.9765
1294.48	99.2321	94.2146	96.969
1294.96	99.2288	94.1711	96.9617
1295.45	99.2254	94.1308	96.9549
1295.93	99.2218	94.0945	96.9485
1296.41	99.2179	94.0628	96.9426
1296.89	99.2136	94.0362	96.9371
1297.38	99.2091	94.0145	96.9321
1297.86	99.2045	93.9975	96.9277
1298.34	99.1998	93.9847	96.9239
1298.82	99.1952	93.9761	96.921
1299.3	99.1908	93.9716	96.919
1299.79	99.1868	93.9714	96.9185
1300.27	99.1834	93.9758	96.9195
1300.75	99.1806	93.9848	96.9227
1301.23	99.1785	93.9978	96.9282
1301.71	99.1772	94.0143	96.9361
1302.2	99.1766	94.0335	96.9461
1302.68	99.1765	94.0549	96.9577
1303.16	99.1767	94.0784	96.9702
1303.64	99.1771	94.1041	96.9829
1304.13	99.1775	94.132	96.9951
1304.61	99.1778	94.1618	97.0064
1305.09	99.1782	94.1929	97.0169
1305.57	99.1785	94.2241	97.0265
1306.05	99.179	94.2545	97.0357
1306.54	99.1797	94.2831	97.0449
1307.02	99.1809	94.3095	97.0542
1307.5	99.1825	94.3338	97.064
1307.98	99.1847	94.356	97.0739
1308.46	99.1873	94.376	97.0839
1308.95	99.1901	94.3934	97.0934
1309.43	99.1929	94.4076	97.1018
1309.91	99.1953	94.4179	97.1088
1310.39	99.1971	94.4243	97.1139
1310.88	99.1982	94.4266	97.1173
1311.36	99.1985	94.4254	97.1191
1311.84	99.1982	94.4211	97.1196
1312.32	99.1974	94.4142	97.1194
1312.8	99.1963	94.4049	97.1188
1313.29	99.1953	94.3933	97.1181
1313.77	99.1943	94.3794	97.1171
1314.25	99.1936	94.3636	97.1157
1314.73	99.193	94.3461	97.1133
1315.21	99.1926	94.3276	97.1097
1315.7	99.192	94.3085	97.1047
1316.18	99.1911	94.2892	97.0984
1316.66	99.1899	94.27	97.0912
1317.14	99.1883	94.2507	97.0837
1317.62	99.1864	94.2316	97.0765
1318.11	99.1844	94.2127	97.0698
1318.59	99.1825	94.1944	97.064
1319.07	99.1811	94.1767	97.0591
1319.55	99.1805	94.1601	97.0548
1320.04	99.1806	94.1443	97.0508
1320.52	99.1813	94.1292	97.0468
1321	99.1823	94.1142	97.0423
1321.48	99.1833	94.0991	97.0372
1321.96	99.1841	94.0837	97.0313
1322.45	99.1848	94.0682	97.0248
1322.93	99.1855	94.0529	97.0181
1323.41	99.1865	94.0382	97.0116
1323.89	99.1882	94.0244	97.0059
1324.38	99.1906	94.0118	97.0018
1324.86	99.1938	94.0005	96.9995
1325.34	99.1973	93.9905	96.9991
1325.82	99.2008	93.9821	97.0005
1326.3	99.2038	93.9757	97.0033
1326.79	99.2058	93.9716	97.0072
1327.27	99.2069	93.9703	97.0119
1327.75	99.207	93.9716	97.0174
1328.23	99.2063	93.9752	97.0235
1328.71	99.2052	93.9807	97.0304
1329.2	99.2041	93.9875	97.0382
1329.68	99.2032	93.9953	97.0466
1330.16	99.203	94.004	97.0556
1330.64	99.2036	94.014	97.0647
1331.12	99.2051	94.0254	97.0738
1331.61	99.2075	94.0382	97.0826
1332.09	99.2106	94.052	97.0909
1332.57	99.2142	94.0662	97.0987
1333.05	99.2178	94.0802	97.1061
1333.54	99.2209	94.0937	97.1131
1334.02	99.2232	94.1066	97.1201
1334.5	99.2245	94.1192	97.1274
1334.98	99.2248	94.1317	97.1352
1335.46	99.2243	94.1442	97.1438
1335.94	99.2234	94.1565	97.153
1336.43	99.2224	94.1683	97.1624
1336.91	99.2218	94.1795	97.1717
1337.39	99.2216	94.1901	97.1804
1337.87	99.2219	94.2007	97.1882
1338.36	99.2227	94.2122	97.1955
1338.84	99.2238	94.2254	97.2029
1339.32	99.2252	94.2408	97.2115
1339.8	99.2268	94.2583	97.2223
1340.28	99.2286	94.2767	97.2355
1340.77	99.2305	94.295	97.2504
1341.25	99.2327	94.3121	97.2658
1341.73	99.2348	94.3275	97.2802
1342.21	99.237	94.341	97.2928
1342.69	99.2392	94.3525	97.3032
1343.18	99.2413	94.3615	97.3118
1343.66	99.2433	94.3677	97.3189
1344.14	99.2451	94.3702	97.3251
1344.62	99.2466	94.3689	97.3305
1345.11	99.2478	94.3636	97.3353
1345.59	99.2488	94.3546	97.3393
1346.07	99.2494	94.3422	97.3422
1346.55	99.2499	94.3267	97.3437
1347.03	99.25	94.308	97.3439
1347.52	99.2496	94.2857	97.3427
1348	99.2486	94.2592	97.3405
1348.48	99.2469	94.2283	97.3377
1348.96	99.2444	94.1927	97.3347
1349.44	99.2414	94.1524	97.3316
1349.93	99.238	94.1075	97.3285
1350.41	99.2344	94.058	97.3253
1350.89	99.2309	94.0036	97.3216
1351.37	99.2273	93.9443	97.3173
1351.86	99.2237	93.88	97.3121
1352.34	99.2196	93.8109	97.3062
1352.82	99.2147	93.7376	97.2994
1353.3	99.2088	93.6606	97.2919
1353.78	99.2017	93.5801	97.2838
1354.27	99.1937	93.4964	97.2753
1354.75	99.1851	93.4094	97.2665
1355.23	99.1765	93.3192	97.2578
1355.71	99.1683	93.226	97.2494
1356.19	99.1609	93.1302	97.2415
1356.68	99.1544	93.0327	97.2343
1357.16	99.1486	92.934	97.2275
1357.64	99.143	92.8347	97.2211
1358.12	99.1372	92.7352	97.2149
1358.61	99.1309	92.6357	97.2087
1359.09	99.1239	92.536	97.2027
1359.57	99.1162	92.4359	97.1968
1360.05	99.1078	92.3342	97.1912
1360.53	99.0986	92.2291	97.1861
1361.02	99.0887	92.1174	97.1816
1361.5	99.0782	91.9958	97.1779
1361.98	99.0671	91.8611	97.1756
1362.46	99.0559	91.7127	97.1749
1362.94	99.0449	91.5538	97.1762
1363.43	99.0348	91.3917	97.1792
1363.91	99.0258	91.2349	97.1829
1364.39	99.0177	91.0897	97.186
1364.87	99.0104	90.9585	97.1875
1365.35	99.0033	90.8405	97.1869
1365.84	98.9966	90.7335	97.1841
1366.32	98.99	90.6356	97.1793
1366.8	98.9835	90.5462	97.1729
1367.28	98.9769	90.4654	97.1652
1367.77	98.9702	90.3947	97.1564
1368.25	98.9632	90.3356	97.1466
1368.73	98.9558	90.2899	97.136
1369.21	98.9481	90.2582	97.1243
1369.69	98.9406	90.2403	97.1118
1370.18	98.9338	90.2353	97.0985
1370.66	98.9283	90.2414	97.0845
1371.14	98.9246	90.2562	97.07
1371.62	98.9228	90.2772	97.0549
1372.1	98.9229	90.3017	97.0387
1372.59	98.9244	90.3272	97.0209
1373.07	98.9267	90.351	97.0004
1373.55	98.9292	90.3708	96.9768
1374.03	98.9312	90.384	96.9499
1374.52	98.9325	90.3889	96.921
1375	98.9327	90.3843	96.8921
1375.48	98.9323	90.3704	96.865
1375.96	98.9312	90.348	96.8406
1376.44	98.9299	90.3182	96.8191
1376.92	98.9287	90.2822	96.8003
1377.41	98.9279	90.2411	96.7839
1377.89	98.9278	90.1963	96.7703
1378.37	98.9285	90.149	96.7602
1378.85	98.9302	90.1008	96.7541
1379.34	98.9328	90.0528	96.7525
1379.82	98.9361	90.0054	96.7553
1380.3	98.9399	89.9587	96.7623
1380.78	98.9441	89.9125	96.773
1381.26	98.9486	89.8667	96.7875
1381.75	98.9537	89.822	96.806
1382.23	98.9593	89.7797	96.8291
1382.71	98.9655	89.7411	96.8566
1383.19	98.9721	89.7071	96.8879
1383.67	98.9786	89.6778	96.9215
1384.16	98.9848	89.6528	96.9561
1384.64	98.9905	89.6317	96.9905
1385.12	98.9957	89.6147	97.0244
1385.6	99.0004	89.6032	97.0585
1386.09	99.0052	89.5999	97.0941
1386.57	99.0104	89.6077	97.1323
1387.05	99.0162	89.6285	97.1734
1387.53	99.0227	89.6615	97.2162
1388.01	99.0298	89.703	97.2582
1388.5	99.0369	89.7483	97.2967
1388.98	99.0437	89.7939	97.33
1389.46	99.0498	89.8384	97.3579
1389.94	99.0551	89.8819	97.3814
1390.42	99.0597	89.9249	97.4015
1390.91	99.0637	89.9672	97.4192
1391.39	99.067	90.0078	97.4352
1391.87	99.0698	90.0452	97.4495
1392.35	99.0721	90.0785	97.4624
1392.84	99.0741	90.107	97.474
1393.32	99.0761	90.1313	97.4843
1393.8	99.0781	90.1523	97.4935
1394.28	99.08	90.1701	97.5015
1394.76	99.0814	90.1836	97.508
1395.25	99.0821	90.1902	97.5126
1395.73	99.0818	90.1871	97.5151
1396.21	99.0805	90.1726	97.515
1396.69	99.0785	90.1472	97.5125
1397.17	99.0763	90.1126	97.508
1397.66	99.0744	90.0701	97.5021
1398.14	99.0732	90.0205	97.4956
1398.62	99.0726	89.9642	97.4895
1399.1	99.0724	89.9017	97.4843
1399.59	99.0723	89.8354	97.4804
1400.07	99.0717	89.7689	97.4778
1400.55	99.0703	89.7064	97.4757
1401.03	99.0681	89.6507	97.4734
1401.51	99.0655	89.6028	97.4706
1401.99	99.0628	89.5618	97.4671
1402.48	99.0606	89.5265	97.4632
1402.96	99.059	89.4952	97.4593
1403.44	99.0583	89.467	97.4558
1403.92	99.0587	89.4419	97.4535
1404.41	99.0601	89.4211	97.453
1404.89	99.0623	89.4067	97.4551
1405.37	99.0649	89.4005	97.4604
1405.85	99.0675	89.4033	97.4686
1406.33	99.0695	89.4146	97.4789
1406.82	99.0706	89.4332	97.4903
1407.3	99.0708	89.458	97.5019
1407.78	99.0703	89.4889	97.5131
1408.26	99.0693	89.5268	97.5238
1408.74	99.0684	89.5737	97.534
1409.23	99.0677	89.6313	97.5442
1409.71	99.0673	89.7014	97.5545
1410.19	99.0675	89.7848	97.5653
1410.67	99.0683	89.8808	97.577
1411.16	99.0699	89.9882	97.5896
1411.64	99.0724	90.1046	97.603
1412.12	99.076	90.2279	97.6167
1412.6	99.0807	90.3562	97.6305
1413.08	99.0864	90.4881	97.6437
1413.57	99.0927	90.6224	97.6561
1414.05	99.0989	90.7576	97.6673
1414.53	99.1045	90.8923	97.6774
1415.01	99.1091	91.0252	97.6863
1415.49	99.1124	91.1554	97.6942
1415.98	99.1144	91.2831	97.7013
1416.46	99.1155	91.4101	97.7078
1416.94	99.1161	91.5406	97.7142
1417.42	99.1167	91.6804	97.721
1417.9	99.1178	91.8374	97.7289
1418.39	99.1199	92.0174	97.7384
1418.87	99.1233	92.2201	97.7498
1419.35	99.1285	92.4333	97.7621
1419.83	99.135	92.6369	97.7736
1420.32	99.1421	92.8134	97.7823
1420.8	99.1491	92.9569	97.7875
1421.28	99.1557	93.072	97.7899
1421.76	99.1621	93.1678	97.7905
1422.24	99.1684	93.2541	97.7907
1422.73	99.1747	93.3385	97.791
1423.21	99.1811	93.4266	97.792
1423.69	99.1874	93.5212	97.7939
1424.17	99.1935	93.6209	97.7966
1424.65	99.1992	93.7205	97.7997
1425.14	99.2045	93.8128	97.8027
1425.62	99.2091	93.8923	97.805
1426.1	99.2131	93.9566	97.8065
1426.58	99.2165	94.0074	97.8068
1427.07	99.2197	94.0477	97.8061
1427.55	99.2228	94.0811	97.8043
1428.03	99.2259	94.1103	97.8012
1428.51	99.2289	94.1372	97.7962
1428.99	99.2318	94.1624	97.7892
1429.48	99.2344	94.1856	97.7799
1429.96	99.2368	94.2059	97.7689
1430.44	99.2387	94.2222	97.7566
1430.92	99.2404	94.2344	97.7438
1431.4	99.2418	94.2424	97.731
1431.89	99.243	94.2473	97.7184
1432.37	99.2441	94.2497	97.7063
1432.85	99.245	94.2506	97.6949
1433.33	99.2457	94.2506	97.6843
1433.82	99.2463	94.2501	97.6744
1434.3	99.2467	94.2495	97.6653
1434.78	99.247	94.2494	97.6566
1435.26	99.2475	94.2497	97.6479
1435.74	99.2485	94.2508	97.6389
1436.23	99.2504	94.2522	97.6295
1436.71	99.2537	94.2531	97.6202
1437.19	99.2586	94.2523	97.6118
1437.67	99.2645	94.2493	97.6047
1438.15	99.2703	94.2442	97.5981
1438.64	99.2755	94.2377	97.591
1439.12	99.2802	94.2303	97.5826
1439.6	99.2845	94.2221	97.5724
1440.08	99.2887	94.2126	97.5604
1440.57	99.293	94.201	97.5467
1441.05	99.2972	94.186	97.5313
1441.53	99.3008	94.1666	97.5144
1442.01	99.3038	94.1417	97.4958
1442.49	99.3059	94.111	97.4754
1442.97	99.3071	94.0745	97.4531
1443.46	99.3075	94.033	97.429
1443.94	99.3076	93.9873	97.4034
1444.42	99.3075	93.9383	97.3771
1444.9	99.3076	93.8863	97.3508
1445.39	99.3078	93.8308	97.3249
1445.87	99.3081	93.7698	97.2993
1446.35	99.3085	93.7006	97.2731
1446.83	99.3086	93.6198	97.2456
1447.31	99.3084	93.5255	97.2161
1447.8	99.3078	93.4184	97.1848
1448.28	99.3066	93.303	97.1531
1448.76	99.3048	93.1866	97.123
1449.24	99.3026	93.0757	97.096
1449.72	99.3001	92.9734	97.0725
1450.21	99.2976	92.8793	97.0518
1450.69	99.2954	92.7909	97.0331
1451.17	99.2935	92.7058	97.0158
1451.65	99.292	92.6236	96.9998
1452.13	99.2907	92.5457	96.9858
1452.62	99.2894	92.4752	96.9747
1453.1	99.2877	92.415	96.9672
1453.58	99.2855	92.3669	96.9635
1454.06	99.2828	92.3307	96.9634
1454.55	99.2797	92.305	96.9664
1455.03	99.2765	92.2895	96.9726
1455.51	99.2739	92.286	96.9825
1455.99	99.2725	92.3015	96.9974
1456.47	99.2732	92.3492	97.0185
1456.96	99.2773	92.4443	97.0467
1457.44	99.2866	92.5909	97.0813
1457.92	99.3006	92.768	97.1185
1458.4	99.3162	92.9419	97.1529
1458.88	99.3298	93.0929	97.1816
1459.37	99.3399	93.2215	97.2051
1459.85	99.3469	93.3353	97.2255
1460.33	99.3515	93.4406	97.2443
1460.81	99.3545	93.5405	97.2622
1461.3	99.3565	93.6361	97.2795
1461.78	99.3581	93.7284	97.2966
1462.26	99.3598	93.8195	97.3142
1462.74	99.362	93.913	97.3338
1463.22	99.3652	94.0136	97.3574
1463.71	99.3696	94.1265	97.3877
1464.19	99.3753	94.2551	97.4272
1464.67	99.3819	94.3978	97.4768
1465.15	99.3888	94.5469	97.5349
1465.63	99.3949	94.691	97.5968
1466.12	99.3996	94.8211	97.6573
1466.6	99.4028	94.9341	97.7132
1467.08	99.4047	95.0319	97.7638
1467.56	99.406	95.1183	97.8104
1468.05	99.4074	95.196	97.8541
1468.53	99.4093	95.2663	97.8958
1469.01	99.4121	95.3296	97.9358
1469.49	99.4159	95.3865	97.974
1469.97	99.4211	95.4386	98.0108
1470.46	99.428	95.4885	98.0471
1470.94	99.4369	95.5397	98.0846
1471.42	99.4484	95.5967	98.1258
1471.9	99.4629	95.6627	98.1729
1472.38	99.4803	95.7378	98.2268
1472.87	99.5001	95.8168	98.2854
1473.35	99.5201	95.8912	98.3429
1473.83	99.5384	95.9545	98.3936
1474.31	99.5539	96.0066	98.4353
1474.8	99.5668	96.051	98.4703
1475.28	99.5779	96.091	98.502
1475.76	99.5877	96.1281	98.5331
1476.24	99.5961	96.1622	98.5643
1476.72	99.6027	96.1924	98.5947
1477.2	99.6073	96.2185	98.6225
1477.69	99.6099	96.2413	98.6463
1478.17	99.6113	96.2617	98.6657
1478.65	99.6122	96.2805	98.6813
1479.13	99.6133	96.2981	98.6945
1479.62	99.6152	96.314	98.7064
1480.1	99.6184	96.3275	98.7179
1480.58	99.6227	96.3387	98.7297
1481.06	99.6281	96.3478	98.7417
1481.55	99.634	96.3562	98.7537
1482.03	99.6398	96.365	98.7655
1482.51	99.6452	96.3744	98.7766
1482.99	99.6497	96.3839	98.7864
1483.47	99.653	96.3919	98.7945
1483.95	99.6553	96.3972	98.8009
1484.44	99.6567	96.3993	98.8053
1484.92	99.6575	96.3985	98.808
1485.4	99.6581	96.3962	98.8092
1485.88	99.6587	96.3938	98.8092
1486.37	99.6595	96.3922	98.8083
1486.85	99.6609	96.391	98.8066
1487.33	99.6628	96.3886	98.8041
1487.81	99.6651	96.3826	98.8002
1488.29	99.6679	96.3711	98.7941
1488.78	99.6714	96.3537	98.785
1489.26	99.6756	96.3324	98.7727
1489.74	99.6809	96.3107	98.7583
1490.22	99.6869	96.292	98.744
1490.7	99.6928	96.277	98.7316
1491.19	99.6971	96.2644	98.7222
1491.67	99.6992	96.252	98.7155
1492.15	99.6991	96.2389	98.7108
1492.63	99.6976	96.2255	98.708
1493.12	99.6954	96.2126	98.7074
1493.6	99.6934	96.2005	98.7093
1494.08	99.6917	96.189	98.7144
1494.56	99.6904	96.1766	98.7233
1495.04	99.6891	96.1613	98.7364
1495.53	99.6875	96.1406	98.754
1496.01	99.6852	96.1126	98.7759
1496.49	99.6822	96.0778	98.8011
1496.97	99.6793	96.0393	98.8283
1497.45	99.6777	96.0016	98.8553
1497.94	99.6784	95.9679	98.8802
1498.42	99.6813	95.9381	98.9013
1498.9	99.6855	95.9098	98.9178
1499.38	99.6899	95.8804	98.9295
1499.87	99.6936	95.8488	98.9369
1500.35	99.696	95.8161	98.9408
1500.83	99.6972	95.7839	98.9422
1501.31	99.6973	95.7539	98.942
1501.79	99.6968	95.7266	98.9408
1502.28	99.6961	95.7014	98.939
1502.76	99.6954	95.677	98.9365
1503.24	99.695	95.6524	98.9332
1503.72	99.6952	95.6271	98.9292
1504.2	99.6964	95.6014	98.9249
1504.69	99.6988	95.5764	98.9206
1505.17	99.7024	95.5528	98.9165
1505.65	99.7063	95.5297	98.9113
1506.13	99.7075	95.5016	98.9016
1506.62	99.7021	95.4556	98.8838
1507.1	99.688	95.3768	98.8611
1507.58	99.6707	95.269	98.8458
1508.06	99.6583	95.1624	98.8459
1508.54	99.6533	95.0814	98.8559
1509.03	99.6531	95.026	98.8671
1509.51	99.6553	94.9847	98.8763
1509.99	99.6588	94.9469	98.8834
1510.47	99.6628	94.9056	98.8892
1510.95	99.6668	94.8578	98.8944
1511.44	99.6704	94.8035	98.8994
1511.92	99.6731	94.7452	98.9042
1512.4	99.6747	94.6866	98.9085
1512.88	99.6752	94.631	98.9121
1513.36	99.6748	94.5797	98.9148
1513.85	99.6741	94.5321	98.9164
1514.33	99.6735	94.4853	98.9171
1514.81	99.6731	94.4352	98.9171
1515.29	99.6731	94.3772	98.9164
1515.78	99.6734	94.307	98.9155
1516.26	99.6736	94.2218	98.9147
1516.74	99.6732	94.1231	98.9143
1517.22	99.6717	94.0176	98.9145
1517.7	99.6688	93.9154	98.9145
1518.18	99.6643	93.8241	98.9132
1518.67	99.6583	93.7456	98.9094
1519.15	99.6512	93.6768	98.9034
1519.63	99.6436	93.6118	98.8959
1520.11	99.6359	93.5425	98.8881
1520.6	99.6285	93.4586	98.8811
1521.08	99.6217	93.349	98.8758
1521.56	99.6162	93.2079	98.8731
1522.04	99.6129	93.0449	98.8733
1522.52	99.611	92.8832	98.8755
1523.01	99.6093	92.7431	98.8771
1523.49	99.6064	92.629	98.8769
1523.97	99.6021	92.5334	98.8749
1524.45	99.597	92.4453	98.8719
1524.93	99.5915	92.354	98.8689
1525.42	99.5862	92.2513	98.8661
1525.9	99.5812	92.1319	98.8635
1526.38	99.5767	91.9953	98.861
1526.86	99.5726	91.8457	98.8585
1527.35	99.5691	91.6903	98.8561
1527.83	99.5658	91.5364	98.8543
1528.31	99.5626	91.3886	98.8531
1528.79	99.5593	91.249	98.8522
1529.27	99.5558	91.1178	98.8512
1529.76	99.5521	90.9948	98.8498
1530.24	99.5481	90.8794	98.8479
1530.72	99.5439	90.7703	98.8456
1531.2	99.5395	90.6646	98.8435
1531.68	99.5348	90.5571	98.8421
1532.17	99.5292	90.4398	98.8416
1532.65	99.5223	90.3023	98.842
1533.13	99.5138	90.1355	98.8425
1533.61	99.504	89.9402	98.842
1534.1	99.4942	89.7332	98.8394
1534.58	99.4859	89.5407	98.8341
1535.06	99.4793	89.3805	98.8264
1535.54	99.4743	89.254	98.8173
1536.02	99.4707	89.1535	98.8081
1536.51	99.4682	89.0695	98.8
1536.99	99.4669	88.995	98.7935
1537.47	99.4666	88.9251	98.7888
1537.95	99.4669	88.8563	98.7858
1538.43	99.4667	88.7838	98.7832
1538.92	99.464	88.6994	98.7786
1539.4	99.4558	88.5897	98.7682
1539.88	99.4397	88.4397	98.7495
1540.36	99.4172	88.2479	98.7254
1540.85	99.395	88.0448	98.7055
1541.33	99.3797	87.8772	98.6967
1541.81	99.3717	87.7662	98.6971
1542.29	99.3674	87.6989	98.7011
1542.77	99.3635	87.6513	98.7051
1543.26	99.359	87.6052	98.7084
1543.74	99.354	87.5527	98.7114
1544.22	99.3494	87.4943	98.7144
1544.7	99.3459	87.4365	98.7171
1545.18	99.3439	87.3872	98.7186
1545.67	99.3428	87.3504	98.7178
1546.15	99.3418	87.3251	98.7144
1546.63	99.3404	87.3065	98.7088
1547.11	99.3381	87.2897	98.7017
1547.59	99.3353	87.272	98.6941
1548.08	99.3322	87.2536	98.6867
1548.56	99.3291	87.237	98.6792
1549.04	99.3266	87.2262	98.6714
1549.52	99.3248	87.2248	98.663
1550.01	99.3243	87.2334	98.6541
1550.49	99.3248	87.2485	98.6453
1550.97	99.326	87.2644	98.637
1551.45	99.3272	87.277	98.6295
1551.93	99.3277	87.2863	98.6227
1552.42	99.3273	87.2963	98.6162
1552.9	99.3258	87.3131	98.6097
1553.38	99.3233	87.342	98.6025
1553.86	99.3198	87.3854	98.5943
1554.34	99.3157	87.4403	98.5849
1554.83	99.3116	87.4993	98.5746
1555.31	99.3083	87.553	98.5642
1555.79	99.3067	87.5954	98.5545
1556.27	99.3074	87.627	98.546
1556.76	99.3108	87.6535	98.5389
1557.24	99.3171	87.6856	98.5327
1557.72	99.3263	87.7392	98.5259
1558.2	99.338	87.8397	98.5148
1558.68	99.3511	88.0202	98.4948
1559.16	99.3647	88.2858	98.4688
1559.65	99.3769	88.5607	98.449
1560.13	99.3836	88.7547	98.438
1560.61	99.3833	88.8661	98.4272
1561.09	99.3788	88.9357	98.4134
1561.58	99.3735	88.9912	98.3986
1562.06	99.369	89.0441	98.3848
1562.54	99.3659	89.0993	98.3727
1563.02	99.3643	89.1604	98.362
1563.5	99.3637	89.2319	98.3524
1563.99	99.3642	89.3185	98.343
1564.47	99.3655	89.4231	98.3336
1564.95	99.3674	89.5434	98.3239
1565.43	99.3699	89.6711	98.3141
1565.91	99.3727	89.7945	98.3047
1566.4	99.3759	89.9042	98.2959
1566.88	99.3795	89.9976	98.288
1567.36	99.3837	90.0791	98.2805
1567.84	99.3889	90.1592	98.2729
1568.33	99.3949	90.2519	98.2638
1568.81	99.4015	90.3709	98.2521
1569.29	99.4079	90.5238	98.2371
1569.77	99.4133	90.7037	98.2194
1570.25	99.4169	90.8882	98.201
1570.74	99.4182	91.052	98.1836
1571.22	99.4176	91.1832	98.1675
1571.7	99.4157	91.2857	98.1523
1572.18	99.4136	91.3703	98.1373
1572.66	99.4117	91.4463	98.1223
1573.15	99.4102	91.5197	98.1073
1573.63	99.4092	91.5929	98.0924
1574.11	99.4085	91.6674	98.0779
1574.59	99.4078	91.7458	98.0638
1575.08	99.4067	91.8337	98.0496
1575.56	99.405	91.9399	98.0347
1576.04	99.4028	92.0717	98.0183
1576.52	99.4008	92.2256	98.0011
1577	99.3997	92.383	97.9849
1577.49	99.3999	92.5204	97.9712
1577.97	99.4008	92.6258	97.9601
1578.45	99.4017	92.7024	97.9504
1578.93	99.4024	92.7611	97.9409
1579.41	99.4029	92.8132	97.931
1579.9	99.403	92.8663	97.9203
1580.38	99.4028	92.9243	97.9088
1580.86	99.4022	92.9867	97.897
1581.34	99.4014	93.0508	97.8853
1581.83	99.4003	93.1125	97.8742
1582.31	99.3992	93.1689	97.8638
1582.79	99.3984	93.2197	97.8542
1583.27	99.3981	93.2666	97.845
1583.75	99.3983	93.3126	97.8359
1584.23	99.3989	93.3594	97.827
1584.72	99.3995	93.4065	97.8183
1585.2	99.3996	93.4518	97.8103
1585.68	99.3991	93.4923	97.8033
1586.16	99.3978	93.5264	97.7974
1586.65	99.3958	93.5546	97.7921
1587.13	99.3936	93.5792	97.7869
1587.61	99.3914	93.6029	97.7811
1588.09	99.3896	93.6278	97.7743
1588.57	99.3882	93.6536	97.7662
1589.06	99.3872	93.6787	97.757
1589.54	99.3864	93.7008	97.7471
1590.02	99.3856	93.7186	97.7369
1590.5	99.385	93.7322	97.7269
1590.98	99.3845	93.7438	97.7173
1591.47	99.3845	93.7556	97.7084
1591.95	99.385	93.7689	97.7002
1592.43	99.3861	93.7836	97.6927
1592.91	99.3875	93.798	97.686
1593.4	99.3891	93.8103	97.68
1593.88	99.3905	93.8194	97.6744
1594.36	99.3914	93.8261	97.669
1594.84	99.392	93.8324	97.6634
1595.32	99.3922	93.8404	97.6572
1595.81	99.3923	93.8512	97.6506
1596.29	99.3927	93.8643	97.6436
1596.77	99.3935	93.8778	97.6363
1597.25	99.3949	93.8898	97.6289
1597.73	99.3967	93.8993	97.6212
1598.22	99.3988	93.9071	97.6129
1598.7	99.4011	93.915	97.6041
1599.18	99.4033	93.925	97.5948
1599.66	99.4054	93.9381	97.5854
1600.14	99.4071	93.9541	97.5766
1600.63	99.4086	93.9715	97.569
1601.11	99.41	93.9887	97.5633
1601.59	99.4113	94.0049	97.5596
1602.07	99.4131	94.0206	97.5578
1602.56	99.4153	94.0374	97.5574
1603.04	99.418	94.057	97.5578
1603.52	99.4213	94.0802	97.5587
1604	99.4247	94.1064	97.5599
1604.48	99.428	94.1338	97.5614
1604.97	99.4309	94.1607	97.5631
1605.45	99.4332	94.1863	97.5647
1605.93	99.4351	94.2113	97.5659
1606.41	99.4366	94.2373	97.5662
1606.89	99.438	94.2663	97.5654
1607.38	99.4397	94.2991	97.5633
1607.86	99.4419	94.3352	97.5601
1608.34	99.4447	94.3725	97.5563
1608.82	99.4481	94.4087	97.5523
1609.31	99.452	94.4423	97.5481
1609.79	99.4563	94.4734	97.5437
1610.27	99.4607	94.5038	97.5385
1610.75	99.4649	94.5352	97.5323
1611.23	99.4689	94.568	97.5249
1611.72	99.4725	94.6015	97.5166
1612.2	99.4756	94.6338	97.5077
1612.68	99.4781	94.663	97.4987
1613.16	99.4802	94.6883	97.49
1613.64	99.4819	94.7103	97.4817
1614.13	99.4831	94.7306	97.4735
1614.61	99.4839	94.752	97.4654
1615.09	99.4839	94.7769	97.4572
1615.57	99.4829	94.8068	97.4488
1616.06	99.4806	94.8419	97.4403
1616.54	99.4772	94.88	97.4317
1617.02	99.4735	94.9172	97.423
1617.5	99.4708	94.9498	97.4137
1617.98	99.4694	94.9771	97.4031
1618.47	99.4692	95.0001	97.3904
1618.95	99.4695	95.0203	97.3756
1619.43	99.4697	95.0383	97.3594
1619.91	99.4698	95.0542	97.3426
1620.39	99.4699	95.0678	97.326
1620.88	99.47	95.0795	97.3101
1621.36	99.4701	95.0904	97.2948
1621.84	99.4702	95.102	97.2798
1622.32	99.4698	95.1159	97.2643
1622.81	99.4686	95.1326	97.248
1623.29	99.4663	95.1505	97.2313
1623.77	99.4629	95.1666	97.2155
1624.25	99.4587	95.1779	97.202
1624.73	99.454	95.1842	97.1909
1625.21	99.4493	95.1873	97.1815
1625.7	99.4445	95.1899	97.1727
1626.18	99.4398	95.1939	97.1635
1626.66	99.435	95.1997	97.153
1627.14	99.4301	95.2061	97.1408
1627.63	99.4251	95.2112	97.127
1628.11	99.4201	95.2128	97.1121
1628.59	99.4158	95.21	97.0972
1629.07	99.4123	95.2036	97.0832
1629.55	99.4101	95.1958	97.0704
1630.04	99.4089	95.1884	97.0586
1630.52	99.4085	95.1821	97.0477
1631	99.4085	95.1762	97.0375
1631.48	99.4086	95.17	97.0281
1631.96	99.4088	95.1624	97.0196
1632.45	99.4087	95.1535	97.0123
1632.93	99.4085	95.1438	97.0065
1633.41	99.4078	95.1344	97.0024
1633.89	99.4066	95.1261	97.0001
1634.38	99.4044	95.1187	96.9993
1634.86	99.4008	95.1101	96.9993
1635.34	99.3953	95.0965	96.9993
1635.82	99.3891	95.0743	96.999
1636.3	99.3842	95.0445	96.9997
1636.79	99.3825	95.0145	97.0023
1637.27	99.3833	94.9923	97.006
1637.75	99.3846	94.9806	97.01
1638.23	99.385	94.977	97.0139
1638.71	99.3841	94.9775	97.0187
1639.2	99.382	94.9792	97.0254
1639.68	99.3791	94.9804	97.0346
1640.16	99.3754	94.9806	97.0465
1640.64	99.3714	94.9805	97.0606
1641.12	99.3669	94.9811	97.0758
1641.61	99.3622	94.9829	97.0909
1642.09	99.3571	94.9859	97.1049
1642.57	99.3518	94.9896	97.1172
1643.05	99.3463	94.9932	97.1277
1643.54	99.3409	94.9965	97.1366
1644.02	99.3355	94.9999	97.1445
1644.5	99.3304	95.0052	97.1519
1644.98	99.3256	95.0146	97.1591
1645.46	99.321	95.0317	97.1663
1645.95	99.3168	95.0599	97.1731
1646.43	99.3144	95.1018	97.1798
1646.91	99.3165	95.1561	97.187
1647.39	99.3258	95.2159	97.1956
1647.88	99.3415	95.2713	97.2049
1648.36	99.3593	95.3167	97.212
1648.84	99.3749	95.3528	97.2148
1649.32	99.3865	95.3829	97.2134
1649.8	99.3945	95.4096	97.209
1650.29	99.4	95.4344	97.2036
1650.77	99.4043	95.4578	97.1992
1651.25	99.4088	95.4804	97.1977
1651.73	99.4145	95.5045	97.2008
1652.21	99.4222	95.5353	97.209
1652.7	99.432	95.5822	97.22
1653.18	99.4437	95.6544	97.2293
1653.66	99.4566	95.7451	97.2349
1654.14	99.4688	95.8256	97.2385
1654.62	99.4771	95.8753	97.2398
1655.11	99.481	95.8993	97.2378
1655.59	99.4823	95.9112	97.2326
1656.07	99.4829	95.9202	97.2253
1656.55	99.484	95.9311	97.2167
1657.04	99.4861	95.9452	97.2076
1657.52	99.4893	95.9621	97.1989
1658	99.4935	95.9804	97.1913
1658.48	99.4985	95.9984	97.1856
1658.96	99.5039	96.0147	97.1821
1659.45	99.5092	96.0286	97.1805
1659.93	99.514	96.0405	97.1803
1660.41	99.5182	96.0517	97.181
1660.89	99.5213	96.0638	97.1823
1661.37	99.5236	96.0782	97.184
1661.86	99.525	96.0954	97.1865
1662.34	99.526	96.1148	97.19
1662.82	99.5271	96.1348	97.1943
1663.3	99.5288	96.1538	97.1985
1663.79	99.5313	96.1709	97.2014
1664.27	99.5341	96.1863	97.2018
1664.75	99.5369	96.2008	97.1997
1665.23	99.5395	96.2148	97.1958
1665.71	99.542	96.2283	97.1912
1666.19	99.5446	96.2407	97.187
1666.68	99.5474	96.2515	97.1835
1667.16	99.5504	96.2603	97.1804
1667.64	99.5533	96.2676	97.177
1668.12	99.5558	96.2747	97.1722
1668.61	99.5575	96.2834	97.1651
1669.09	99.5585	96.2953	97.1556
1669.57	99.5591	96.3106	97.1451
1670.05	99.5604	96.3274	97.1358
1670.53	99.5632	96.3423	97.1291
1671.02	99.5671	96.3532	97.1247
1671.5	99.5713	96.3606	97.1207
1671.98	99.5751	96.3663	97.1158
1672.46	99.578	96.3726	97.1096
1672.94	99.5804	96.3808	97.1028
1673.43	99.5827	96.3913	97.0965
1673.91	99.5858	96.4037	97.0918
1674.39	99.5902	96.4171	97.089
1674.87	99.5965	96.4304	97.0876
1675.36	99.6041	96.4425	97.0863
1675.84	99.6117	96.4529	97.0832
1676.32	99.6177	96.4618	97.0776
1676.8	99.621	96.4696	97.0698
1677.28	99.6217	96.4764	97.061
1677.77	99.6205	96.4819	97.0524
1678.25	99.6185	96.4856	97.0441
1678.73	99.6164	96.4871	97.0361
1679.21	99.6148	96.4863	97.0274
1679.69	99.6136	96.4839	97.0173
1680.18	99.6129	96.4809	97.0055
1680.66	99.6125	96.4787	96.9928
1681.14	99.6122	96.4779	96.9809
1681.62	99.6121	96.4785	96.9717
1682.11	99.6124	96.4797	96.9663
1682.59	99.6136	96.4799	96.9648
1683.07	99.6161	96.4769	96.9652
1683.55	99.6204	96.468	96.9625
1684.03	99.6263	96.4518	96.9504
1684.52	99.633	96.4299	96.9257
1685	99.6384	96.4079	96.8938
1685.48	99.6401	96.3906	96.8626
1685.96	99.6381	96.3784	96.8364
1686.44	99.634	96.369	96.8148
1686.93	99.6299	96.3607	96.7962
1687.41	99.627	96.3523	96.7784
1687.89	99.6258	96.3436	96.76
1688.37	99.6263	96.3341	96.7401
1688.86	99.6282	96.3233	96.7185
1689.34	99.6312	96.3107	96.6957
1689.82	99.6347	96.2956	96.6726
1690.3	99.638	96.2781	96.6497
1690.78	99.6408	96.2589	96.6274
1691.27	99.6428	96.2394	96.6056
1691.75	99.6441	96.2207	96.5844
1692.23	99.6447	96.2039	96.5642
1692.71	99.6449	96.1891	96.5453
1693.19	99.6452	96.1757	96.5278
1693.68	99.6456	96.1626	96.5114
1694.16	99.6464	96.1479	96.4948
1694.64	99.6476	96.129	96.4751
1695.12	99.6486	96.1031	96.4482
1695.6	99.6487	96.068	96.41
1696.09	99.6473	96.0248	96.3604
1696.57	99.6445	95.9787	96.3064
1697.05	99.6413	95.9367	96.2588
1697.53	99.6387	95.9033	96.2243
1698.02	99.6372	95.8784	96.203
1698.5	99.6371	95.8586	96.1906
1698.98	99.6386	95.8388	96.1809
1699.46	99.6415	95.8131	96.1683
1699.94	99.6453	95.7751	96.1476
1700.43	99.6488	95.7225	96.1175
1700.91	99.6507	95.6604	96.0825
1701.39	99.65	95.6004	96.0497
1701.87	99.6469	95.5511	96.0231
1702.35	99.6423	95.5141	96.0025
1702.84	99.6372	95.4867	95.9853
1703.32	99.6322	95.4651	95.9693
1703.8	99.6277	95.4461	95.9524
1704.28	99.6237	95.4267	95.9335
1704.77	99.6208	95.4045	95.912
1705.25	99.6195	95.3782	95.8882
1705.73	99.6207	95.3477	95.8632
1706.21	99.6247	95.3154	95.8385
1706.69	99.6307	95.2845	95.8152
1707.17	99.6374	95.2576	95.7936
1707.66	99.6435	95.2352	95.7732
1708.14	99.6483	95.2163	95.7535
1708.62	99.6516	95.1993	95.7344
1709.1	99.6535	95.1831	95.7156
1709.59	99.6545	95.167	95.6967
1710.07	99.6548	95.1512	95.6775
1710.55	99.6546	95.1362	95.6574
1711.03	99.6543	95.1227	95.6366
1711.51	99.6539	95.1114	95.6152
1712	99.6534	95.1025	95.5938
1712.48	99.6527	95.0958	95.5728
1712.96	99.6516	95.0913	95.5523
1713.44	99.6499	95.0889	95.5318
1713.92	99.6474	95.0887	95.5106
1714.41	99.6439	95.0912	95.4876
1714.89	99.6399	95.0969	95.4624
1715.37	99.6358	95.1064	95.4351
1715.85	99.6323	95.1207	95.407
1716.34	99.6304	95.1414	95.38
1716.82	99.6309	95.1714	95.3563
1717.3	99.6347	95.2132	95.3381
1717.78	99.6419	95.2664	95.3272
1718.26	99.6512	95.3257	95.3236
1718.75	99.6602	95.3828	95.3257
1719.23	99.6669	95.432	95.3313
1719.71	99.6706	95.4725	95.3389
1720.19	99.6719	95.5071	95.3485
1720.67	99.672	95.5398	95.361
1721.16	99.6719	95.5745	95.3767
1721.64	99.6725	95.614	95.396
1722.12	99.674	95.6606	95.4184
1722.6	99.6766	95.7151	95.4435
1723.09	99.6801	95.7768	95.4704
1723.57	99.6839	95.8438	95.4988
1724.05	99.6877	95.9133	95.5287
1724.53	99.6911	95.9831	95.5604
1725.01	99.6938	96.0518	95.5943
1725.5	99.696	96.1191	95.6299
1725.98	99.6979	96.1851	95.6667
1726.46	99.6998	96.2503	95.7035
1726.94	99.7019	96.3145	95.7393
1727.42	99.7044	96.3778	95.7736
1727.91	99.7076	96.4405	95.8064
1728.39	99.7114	96.5035	95.8382
1728.87	99.7158	96.5683	95.8696
1729.35	99.7206	96.6359	95.9005
1729.84	99.7254	96.7062	95.9303
1730.32	99.7297	96.7769	95.9577
1730.8	99.7329	96.8449	95.9813
1731.28	99.7346	96.9069	96.0007
1731.76	99.7346	96.9619	96.0168
1732.24	99.733	97.0124	96.0321
1732.73	99.7298	97.0646	96.0496
1733.21	99.7257	97.1284	96.0725
1733.69	99.7213	97.2135	96.1019
1734.17	99.7186	97.3211	96.1358
1734.66	99.7192	97.4365	96.1682
1735.14	99.7232	97.5364	96.1934
1735.62	99.7288	97.6083	96.2098
1736.1	99.7343	97.6556	96.2205
1736.58	99.7392	97.6892	96.2294
1737.07	99.7438	97.7189	96.2394
1737.55	99.7487	97.7514	96.2517
1738.03	99.7539	97.7905	96.2661
1738.51	99.7595	97.8378	96.2819
1738.99	99.765	97.8924	96.2976
1739.48	99.7699	97.9514	96.3123
1739.96	99.774	98.0103	96.3256
1740.44	99.7771	98.0655	96.3382
1740.92	99.7797	98.1156	96.3507
1741.4	99.7823	98.1616	96.3634
1741.89	99.7852	98.2052	96.3761
1742.37	99.7884	98.2475	96.3882
1742.85	99.7917	98.2888	96.3994
1743.33	99.7946	98.3284	96.4099
1743.82	99.7967	98.3658	96.4208
1744.3	99.7977	98.4013	96.4332
1744.78	99.7976	98.4355	96.4478
1745.26	99.7966	98.4693	96.4646
1745.74	99.7954	98.503	96.4829
1746.23	99.7944	98.5361	96.5018
1746.71	99.7942	98.5678	96.5205
1747.19	99.7952	98.5976	96.5395
1747.67	99.7978	98.6257	96.5601
1748.15	99.8024	98.6538	96.5841
1748.64	99.809	98.6842	96.6135
1749.12	99.8173	98.719	96.6485
1749.6	99.8263	98.7581	96.6879
1750.08	99.8352	98.7994	96.7292
1750.57	99.8428	98.8388	96.77
1751.05	99.8488	98.873	96.8089
1751.53	99.8531	98.9006	96.8457
1752.01	99.8559	98.9227	96.8807
1752.49	99.858	98.9418	96.914
1752.98	99.8595	98.9601	96.9456
1753.46	99.861	98.9785	96.9752
1753.94	99.8627	98.9966	97.0027
1754.42	99.8646	99.0134	97.0287
1754.9	99.8668	99.0283	97.0544
1755.39	99.8695	99.0417	97.0816
1755.87	99.8725	99.0548	97.1122
1756.35	99.8758	99.0697	97.1474
1756.83	99.8792	99.088	97.187
1757.32	99.8825	99.1098	97.2288
1757.8	99.8855	99.1332	97.2692
1758.28	99.8879	99.1549	97.3054
1758.76	99.8897	99.1727	97.3366
1759.24	99.8911	99.1857	97.364
1759.73	99.8924	99.195	97.3904
1760.21	99.8938	99.2028	97.4191
1760.69	99.8954	99.2115	97.4526
1761.17	99.8971	99.2226	97.4924
1761.65	99.8986	99.2366	97.5377
1762.14	99.8996	99.2519	97.5861
1762.62	99.9003	99.2662	97.6334
1763.1	99.9006	99.2779	97.6763
1763.58	99.9009	99.2872	97.7133
[truncated: 4,639 more rows]

## Sheet: Fig.4A
MAKGM-0%-emulsion	0.12	0.06
MAKGM-6%-emulsion	0.31	0.03
MAKGM-8%-emulsion	0.55	0.04
MAKGM-10%-emulsion	0.86	0.04
MAKGM-12%-emulsion	0.42	0.02
MAKGM-14%-emulsion	0.32	0.01

## Sheet: Fig.4B
0%-emulsion	88.02	0.39
0%-emulsion-anthocyanin	87.11	0.45
6%-emulsion	80.26	0.62
8%-emulsion	76.38	0.49
10%-emulsion	70.44	0.38
12%-emulsion	61.95	0.25
14%-emulsion	52.63	0.17

## Sheet: Fig.4C
	0%-emulsion		0%-emulsion-anthocyanin		6%-emulsion		8%-emulsion		10%-emulsion		12%-emulsion		14%-emulsion
0	14.12	1.02	14.67	0.98	14.14	1.11	12.71	0.79	13.34	0.98	12.09	1.83	14.21	1.27
1	35.44	1.71	36.95	1.27	24.78	0.68	21.34	1.19	15.66	1.47	27.33	1	30.98	1.76
2	49.66	1.09	51.89	1	37.89	1.83	34.35	2.4	29.78	1.21	40.78	0.9	44.22	1.5
3	61.45	1.46	63.21	1.39	49.88	2.01	43.89	1.6	38.11	1	53.32	0.49	56.89	1.17
4	79.76	1.07	83.21	1.82	69.23	1.53	56.74	1.3	49.21	1.23	70	0.6	75.45	1.34
5	90.21	1.08	90.36	1.56	82.21	1.35	80.34	1.04	75.21	0.79	85.32	0.99	87.78	1.18
6	95.34	1.23	95.89	1.09	90.37	2.49	89.23	1.04	87.45	1.37	92.88	1.2	93.67	1
7	103.89	1.59	103.89	2	98.37	1.69	97.9	2.96	95.98	2.39	98.33	1.56	100.67	1.17

## Sheet: Fig.4D
	0 S		10 S		30 S		60 S		90 S		120 S
0%-emulsion	69.1	2.5	60.3	1.6	51.8	1.1	43.7	0.6	32.5	1.5	17.4	2.1
0%-emulsion-anthocyanin	67	1.4	62.9	1.9	53.2	1.7	40.7	1.5	30.8	1.1	18.8	1.8
6%-emulsion	73.5	0.8	69.8	1.3	66.3	1.9	53.5	1.4	46.7	1.1	36.7	1.4
8%-emulsion	83.4	1.6	82.3	1.3	74.4	1.4	65.3	0.9	53.5	1.3	48.9	1.8
10%-emulsion	92.6	1.3	90.4	1.3	87.6	1.6	82.6	1.5	78.1	1.7	72.5	1.1
12%-emulsion	109.1	1.4	91.8	1.5	58.8	1.9	48.6	1.2	36.6	2.2	15.5	1.8
14%-emulsion	120.3	1.3	95	1.2	55.6	0.4	43.2	1.3	28	0.4	13.6	1.6

## Sheet: Fig. 5B
	Before deformation		After deformation
MAKGM-0%-emulsion	19.44	1.34	28.32	2.45
MAKGM-6%-emulsion	29.21	2.45	40.51	1.91
MAKGM-8%-emulsion	45.89	1.11	55.28	1.49
MAKGM-10%-emulsion	50.89	1.59	62.89	1.06
MAKGM-12%-emulsion	59.32	1.77	74.98	2.1
MAKGM-14%-emulsion	64.24	1.09	77.21	1.88

## Sheet: Fig.5C
	0%-emulsion		0%-emulsion-anthocyanin		6%-emulsion		8%-emulsion		10%-emulsion		12%-emulsion		14%-emulsion
Hydrogen bonds	15.39	0.36	16.07	0.68	12.68	0.56	9.87	0.31	7.03	0.89	4.43	0.77	2.34	0.14
Hydrophobic interactions	3.19	0.41	2.99	0.56	2.34	0.27	2.09	0.17	1.68	0.16	1.21	0.08	0.8	0.16
Electrostatic interactions	1.07	0.33	1.11	0.18	0.96	0.43	1.29	0.28	1.23	0.32	1.3	0.22	0.96	0.58

## Sheet: Fig.7A
	1 upper layer-30%-90°		2 upper layers-30%-90°		3 upper layers-30%-90°		4 upper layers-30%-90°
0	0	0	0	0	0	0	0	0
1	0.3	0.05	0.27	0.03	0.15	0.02	0.1	0.04
2	0.41	0.02	0.34	0.05	0.28	0.03	0.19	0.02
3	0.62	0.04	0.6	0.02	0.4	0.01	0.39	0.03
4	0.86	0.03	0.84	0.04	0.65	0.03	0.52	0.01
5	0.56	0.02	0.58	0.03	0.4	0.02	0.2	0.01
6	0.29	0.01	0.36	0.01	0.3	0.06	0.13	0.03
7	0.16	0.01	0.25	0.04	0.2	0.02	0.06	0.02

## Sheet: Fig.7B
	1 upper layer-30%-0°		1 upper layer-30%-30°		1 upper layer-30%-60°		1 upper layer-30%-90°
0	0	0	0	0	0	0	0	0
1	0.2	0.01	0.23	0.03	0.26	0.03	0.3	0.02
2	0.3	0.02	0.36	0.04	0.4	0.02	0.41	0.06
3	0.54	0.02	0.62	0.03	0.68	0.03	0.62	0.04
4	0.7	0.03	0.93	0.02	0.95	0.02	0.86	0.01
5	0.49	0.01	0.66	0.05	0.74	0.01	0.56	0.08
6	0.2	0.03	0.52	0.01	0.68	0.05	0.29	0.04
7	0.12	0.02	0.29	0.01	0.38	0.01	0.16	0.02

[truncated: 22 more sheets: Fig.7C, Gig.7D, Fig.7E, Fig.8A, Fig.8B, Fig.8C, Fig.9A, Fig. S2A, Fig. S2B, Fig. S2C, Sheet8, Fig. S2D, Fig. S2E, Fig. S2F, Fig. S3 A-C, Fig.S3 D-F, Fig.S3 G-I, Fig.S4 A, Fig.S4 B, Fig.S4 C …]
